# Supplementary material for: Agricultural intensification and the evolution of host specialism in the enteric pathogen Campylobacter jejuni
Source: Proc Natl Acad Sci U S A. 2020 May 4;117(20):11018–28. doi: 10.1073/pnas.1917168117 (PMC7245135; doi:10.1073/pnas.1917168117)
Supplement: Supplementary File [file pnas.1917168117.sd01.xlsx]

## Sheet: Sheet1
	Table S1. Isolate information for the strains used in this study
	id	Strain name	Source	Sequence type (ST)	ST-complex	Country of isolation	Year of isolation	Used in dating analysis	Used in CFML analysis	Used in HomoplasyFinder analysis	Used in lab assays	Reference	BioProject	Accession #
	4	CAMP45	chicken	45	ST-45 complex	UK	2005					15
	13	CAMP61	cattle	61	ST-61 complex	UK	2006	Y	Y	Y	Y	15
	22	CAMP2488	chicken	257	ST-257 complex	UK	2001			Y		15
	26	NC 009839	clinical	267	ST-283 complex	UK	2007					15
	27	NC 008787	clinical	604	ST-42 complex	Unknown	N/A		Y			15
	28	NC 003912	clinical	354	ST-354 complex	N/A	2005					15
	29	NC_002163	clinical	43	ST-21 complex	N/A	2016					15
	32	CampsClin11	clinical	11	ST-45 complex	UK	2005					15
	34	CampsClin262	clinical	262	ST-21 complex	UK	2005					16
	36	CampsClin266	clinical	266	ST-21 complex	UK	2006		Y			16
	37	CampsClin883	clinical	883	ST-21 complex	UK	2006					16
	39	chick2219	chicken	2219	ST-45 complex	UK	2005			Y		16
	40	chicka21	chicken	21	ST-21 complex	UK	2006			Y		16
	42	cow42	cattle	42	ST-42 complex	UK	2006	Y	Y	Y	Y	16
	45	chick594	chicken	583	ST-45 complex	UK	2006			Y		16
	48	cow206	cattle	206	ST-206 complex	UK	2006				Y	16
	49	cow38	cattle	38	ST-48 complex	UK	2006		Y			16
	52	cow334	cattle	334	ST-45 complex	UK	2006			Y		16
	54	chick267	chicken	267	ST-283 complex	UK	2005					16
	55	CampsClin230	clinical	230	ST-45 complex	UK	2006					16
	56	cowa45	cattle	45	ST-45 complex	UK	2006			Y		16
	57	chick2213	chicken	334	ST-45 complex	UK	2005			Y		16
	59	cow518	cattle	21	ST-21 complex	UK	2006				Y	16
	60	CampsClin53	clinical	53	ST-21 complex	UK	2005					16
	62	cowa21	cattle	21	ST-21 complex	UK	2006					16
	63	chickc21	chicken	21	ST-21 complex	UK	2006			Y		16
	64	chick25	chicken	814	ST-661 complex	UK	2006			Y		16
	65	chick104	chicken	104	ST-21 complex	UK	2006					16
	66	chick353	chicken	353	ST-353 complex	UK	2009			Y		16
	67	chickb354	chicken	354	ST-354 complex	UK	2009			Y		16
	68	chick573	chicken	573	ST-573 complex	UK	2009			Y		16
	69	chick2568	chicken	2568	ST-661 complex	UK	2009			Y	Y	16
	70	chickc45	chicken	45	ST-45 complex	UK	2009			Y		16
	72	chick50	chicken	50	ST-21 complex	UK	2009		Y		Y	16
	73	chick53	chicken	53	ST-21 complex	UK	2009				Y	16
	74	chick262	chicken	262	ST-21 complex	UK	2009			Y		16
	75	chick266	chicken	266	ST-21 complex	UK	2009				Y	16
	77	chick1086	chicken	50	ST-21 complex	UK	2009				Y	16
	79	chick11	chicken	11	ST-45 complex	UK	2009					16
	80	chick137	chicken	2030	ST-257 complex	UK	2009			Y		16
	81	chick1003	chicken	1003	ST-45 complex	UK	2009					16
	82	chick2048	chicken	45	ST-45 complex	UK	2009					16
	84	chick2223	chicken	45	ST-45 complex	UK	2009					16
	85	cow3583	cattle	3583	ST-42 complex	UK	2003	Y	Y	Y		16
	86	cow618	cattle	61	ST-61 complex	UK	2003	Y	Y	Y	Y	16
	87	cow273	cattle	273	ST-206 complex	UK	2003			Y	Y	16
	88	cow270	cattle	270	ST-403 complex	UK	2003					16
	89	cowb21	cattle	21	ST-21 complex	UK	2003					16
	90	cowb45	cattle	45	ST-45 complex	UK	2003					16
	91	cowc45	cattle	45	ST-45 complex	UK	2003					16
	92	cowd45	cattle	45	ST-45 complex	UK	2003					16
	94	cow104	cattle	104	ST-21 complex	UK	2003		Y			16
	97	cow3201	cattle	19	ST-21 complex	UK	2003				Y	16
	99	cow3205	cattle	206	ST-206 complex	UK	2003			Y		16
	100	cow137	cattle	137	ST-45 complex	UK	2003					16
	102	cow583	cattle	583	ST-45 complex	UK	2003			Y		16
	103	cow3207	cattle	334	ST-45 complex	UK	2003			Y		16
	104	cow3214	cattle	45	ST-45 complex	UK	2003			Y		16
	105	chick354	chicken	257	ST-257 complex	UK	2004			Y	Y	16
	107	chick1079	chicken	1079	ST-573 complex	UK	2004			Y	Y	16
	108	chick574	chicken	574	ST-574 complex	UK	2004			Y	Y	16
	109	chick814	chicken	814	ST-661 complex	UK	2004			Y		16
	110	chickb21	chicken	21	ST-21 complex	UK	2003					16
	111	chickb45	chicken	45	ST-45 complex	UK	2004			Y		16
	112	chickd45	chicken	45	ST-45 complex	UK	2004					16
	113	chick883	chicken	883	ST-21 complex	UK	2004					16
	114	chick230	chicken	230	ST-45 complex	UK	2004					16
	116	CampsClin21	clinical	9092	ST-21 complex	UK	2005					16
	117	OxClina21	clinical	21	ST-21 complex	UK	2003					16
	119	OxClina45	clinical	45	ST-45 complex	UK	2003					16
	122	starling177	starling	177	ST-177 complex	UK	N/A					16
	124	starling45	starling	45	ST-45 complex	UK	N/A					16
	125	starling1020	starling	1020	ST-682 complex	UK	N/A					16
	126	goose1033	goose	1033	ST-1034 complex	UK	N/A					16
	128	goose137	goose	137	ST-45 complex	UK	N/A					16
	129	goose696	goose	696	ST-1332 complex	UK	N/A					16
	130	duck702	duck	702	ST-702 complex	UK	N/A					16
	131	duck45	duck	45	ST-45 complex	UK	N/A					16
	172	Cj129-258	cattle	459	ST-42 complex	USA	N/A		Y	Y		16
	173	Cj51494	chicken	4834	ST-353 complex	USA	N/A			Y		16
	174	CjLMG23216	chicken	4835	-	Belgium	N/A					16
	175	CjLMG23218	chicken	48	ST-48 complex	Belgium	N/A			Y		16
	176	CjLMG23223	chicken	791	-	Belgium	N/A					16
	177	CjLMG23263	chicken	3504	ST-446 complex	Bosnia	N/A					16
	178	Cj60004	chicken	4836	-	USA	N/A					16
	179	CjLMG23264	clinical	46	ST-206 complex	Slovenia	2009		Y			16
	181	Cj55037	chicken	45	ST-45 complex	USA	N/A					16
	182	CjLMG9879	clinical	47	ST-21 complex	Canada	1982		Y			16
	183	Cj86605	chicken	4840	ST-48 complex	USA	2009		Y			16
	184	CjLMG23357	clinical	4883	ST-1275 complex	Netherlands	N/A					16
	185	CjATCC33560T	cattle	403	ST-403 complex	Belgium	N/A					16
	186	CjLMG9081	clinical	52	ST-52 complex	SouthAmerica	N/A					16
	187	Cj53161	chicken	4838	ST-353 complex	USA	N/A			Y		16
	189	Cj2008-1025	clinical	50	ST-21 complex	France	N/A					16
	190	Cj2008-894	clinical	1962	-	France	N/A					16
	191	Cj2008-872	clinical	61	ST-61 complex	France	2008	Y	Y			16
	192	Cj2008-988	clinical	572	ST-206 complex	France	N/A					16
	193	Cj1997-1	clinical	658	ST-658 complex	USA	N/A					16
	194	Cj2008-979	clinical	2274	-	France	N/A					16
	195	Cj2008-831	clinical	50	ST-21 complex	France	N/A					16
	196	Cj1997-4	clinical	475	ST-48 complex	USA	2016					16
	197	Cj1997-7	clinical	61	ST-61 complex	USA	1997	Y	Y			16
	198	Cj1997-10	clinical	4839	-	USA	N/A					16
	199	Cj1997-11	clinical	22	ST-22 complex	USA	N/A		Y			16
	200	Cj1997-14	clinical	5159	ST-353 complex	USA	N/A					16
	201	Cj51037	chicken	939	ST-353 complex	USA	N/A			Y		16
	202	Cj110-21	cattle	982	ST-21 complex	USA	2013					16
	203	Cj87330	chicken	50	ST-21 complex	USA	N/A					16
	204	Cj87459	chicken	452	ST-353 complex	USA	N/A			Y		16
	205	Cj140-16	cattle	5161	ST-61 complex	USA	2009	Y	Y			16
	206	Cj1213	cattle	132	ST-508 complex	USA	N/A					16
	207	CjATCC43432	clinical	122	ST-206 complex	Canada	N/A					16
	208	Cj1798	cattle	61	ST-61 complex	USA	2009		Y	Y		16
	209	Cj1854	cattle	922	-	USA	2013					16
	210	Cj1893	cattle	38	ST-48 complex	USA	2009		Y			16
	211	Cj1928	cattle	806	ST-21 complex	USA	N/A			Y		16
	212	CjLMG9872	clinical	677	ST-677 complex	Sweden	N/A					16
	213	Cj23210	chicken	380	-	Belgium	N/A					16
	214	CjLMG23211	chicken	220	ST-179 complex	Belgium	N/A					16
	252	Cj_283	chicken	267	ST-283 complex	UK	N/A					14
	253	Cj_574	-	574	ST-574 complex	UK	N/A					14
	254	Hn129	clinical	19	ST-21 complex	UK	2003					21
	255	Hn30	clinical	50	ST-21 complex	UK	2003					21
	256	Hn39	clinical	53	ST-21 complex	UK	2003					21
	257	Hn4	clinical	104	ST-21 complex	UK	2003					21
	258	Hn123	clinical	262	ST-21 complex	UK	2003					21
	259	Hn4503	clinical	19	ST-21 complex	UK	2009					21
	260	Hn4249	clinical	50	ST-21 complex	UK	2009					21
	261	Hn4075	clinical	104	ST-21 complex	UK	2009					21
	262	Hn3817	clinical	262	ST-21 complex	UK	2008					21
	263	Hn1211	clinical	661	ST-661 complex	UK	2005					21
	264	Hn1550	clinical	661	ST-661 complex	UK	2006					21
	265	13254	cattle	21	ST-21 complex	UK	1998			Y		21
	266	13255	clinical	22	ST-22 complex	UK	1991	Y	Y			21
	267	13256	clinical	42	ST-42 complex	UK	1991	Y	Y			21
	268	13257	clinical	45	ST-45 complex	UK	1999					21
	272	13261	cattle	61	ST-61 complex	UK	1998	Y	Y	Y		21
	273	13262	sand (bathing beach)	177	ST-177 complex	UK	1994					14
	274	13263	clinical	206	ST-206 complex	UK	1991					21
	275	13264	clinical	257	ST-257 complex	UK	1999					21
	276	13265	clinical	354	ST-354 complex	UK	1991					21
	277	13266	clinical	362	ST-362 complex	UK	1994		Y			21
	278	SS_060	chicken	4468	ST-661 complex	UK	2008			Y		21
	299	SS_202	chicken	257	ST-257 complex	UK	2008			Y		21
	300	SS_204	chicken	354	ST-354 complex	UK	2008			Y		21
	301	SS_208	chicken	464	ST-464 complex	UK	2008					21
	302	SS_210	chicken	1489	ST-354 complex	UK	2008			Y		21
	303	SS_214	chicken	48	ST-48 complex	UK	2008			Y		21
	306	SS_223	chicken	702	ST-702 complex	UK	2008					14
	308	SS_242	chicken	354	ST-354 complex	UK	2008			Y		21
	309	SS_249	chicken	45	ST-45 complex	UK	2008					21
	320	SS_313	chicken	19	ST-21 complex	UK	2008					21
	321	SS_315	chicken	45	ST-45 complex	UK	2008					21
	323	SS_320	chicken	607	ST-607 complex	UK	2008			Y		21
	324	SS_322	chicken	45	ST-45 complex	UK	2008					21
	325	SS_002	cattle	19	ST-21 complex	UK	2006			Y	Y	21
	330	SS_065	chicken	2030	ST-257 complex	UK	2008			Y		21
	331	SS_066	chicken	2135	ST-21 complex	UK	2008					21
	334	SS_071	chicken	267	ST-283 complex	UK	2009					21
	337	SS_081	chicken	574	ST-574 complex	UK	2008			Y		21
	339	SS_084	chicken	775	ST-52 complex	UK	2007					21
	340	SS_086	chicken	257	ST-257 complex	UK	2009					21
	364	SS_147	chicken	863	ST-607 complex	UK	2009			Y		21
	365	SS_149	chicken	2314	ST-1034 complex	UK	2007					21
	367	SS_152	chicken	2786	ST-661 complex	UK	2009			Y		21
	368	SS_154	chicken	48	ST-48 complex	UK	2009		Y			21
	369	SS_158	chicken	1408	ST-433 complex	UK	2007			Y		21
	370	SS_167	chicken	21	ST-21 complex	UK	2009					21
	371	SS_169	chicken	137	ST-45 complex	UK	2009					21
	372	SS_170	chicken	4452	-	UK	2008					21
	373	SS_171	chicken	2314	ST-1034 complex	UK	2009					21
	374	SS_172	chicken	353	ST-353 complex	UK	2009					21
	375	SS_173	chicken	574	ST-574 complex	UK	2009			Y		21
	376	SS_175	chicken	21	ST-21 complex	UK	2008					21
	378	SS_177	chicken	137	ST-45 complex	UK	2008					21
	379	SS_178	chicken	21	ST-21 complex	UK	2008					21
	380	SS_179	chicken	702	ST-702 complex	UK	2008					21
	381	SS_180	chicken	449	-	UK	2009					21
	382	SS_185	chicken	11	ST-45 complex	UK	2009					21
	384	SS_187	chicken	50	ST-21 complex	UK	2009					21
	387	SS_200	chicken	464	ST-464 complex	UK	2008					21
	389	SS_206	chicken	4468	ST-661 complex	UK	2008					21
	390	SS_212	chicken	1489	ST-354 complex	UK	2009			Y		21
	392	SS_218	chicken	45	ST-45 complex	UK	2009					21
	399	SS_235	chicken	2314	ST-1034 complex	UK	2009					21
	405	SS_252	chicken	2197	ST-45 complex	UK	2007					21
	406	SS_254	chicken	583	ST-45 complex	UK	2008					21
	416	SS_295	chicken	45	ST-45 complex	UK	2008					21
	417	SS_296	chicken	2030	ST-257 complex	UK	2007					21
	418	SS_297	chicken	50	ST-21 complex	UK	2007		Y			21
	421	SS_301	chicken	19	ST-21 complex	UK	2008				Y	21
	422	SS_302	chicken	775	ST-52 complex	UK	2008					21
	423	SS_303	chicken	19	ST-21 complex	UK	2007				Y	21
	424	SS_304	chicken	257	ST-257 complex	UK	2008				Y	21
	427	SS_310	chicken	574	ST-574 complex	UK	2007			Y		21
	428	SS_312	chicken	257	ST-257 complex	UK	2008					21
	438	SS_030	chicken	48	ST-48 complex	UK	2005					21
	440	SS_032	chicken	137	ST-45 complex	UK	2005					21
	443	SS_036	chicken	25	ST-45 complex	UK	2005					21
	446	SS_039	chicken	233	ST-45 complex	UK	2005					21
	447	SS_040	chicken	45	ST-45 complex	UK	2005					21
	448	SS_041	chicken	661	ST-661 complex	UK	2005					21
	449	SS_042	chicken	25	ST-45 complex	UK	2005					21
	451	SS_044	chicken	267	ST-283 complex	UK	2005					21
	452	SS_045	chicken	257	ST-257 complex	UK	2005					21
	453	SS_046	chicken	137	ST-45 complex	UK	2005					21
	458	SS_053	chicken	25	ST-45 complex	UK	2005					21
	460	SS_055	chicken	257	ST-257 complex	UK	2005					21
	461	SS_056	chicken	607	ST-607 complex	UK	2005			Y		21
	462	SS_057	chicken	48	ST-48 complex	UK	2005					21
	463	SS_058	chicken	45	ST-45 complex	UK	2005					21
	466	SS_278	chicken	50	ST-21 complex	UK	2005					21
	467	SS_280	chicken	45	ST-45 complex	UK	2005					21
	469	SS_282	chicken	574	ST-574 complex	UK	2005			Y	Y	21
	470	SS_283	chicken	354	ST-354 complex	UK	2005					21
	471	SS_072	farm environment	2314	ST-1034 complex	UK	2008					21
	472	SS_075	farm environment	45	ST-45 complex	UK	2008					21
	474	SS_078	farm environment	3965	ST-573 complex	UK	2008					21
	475	SS_083	farm environment	573	ST-573 complex	UK	2008					21
	477	SS_088	farm environment	354	ST-354 complex	UK	2008					21
	483	SS_098	farm environment	48	ST-48 complex	UK	2008					21
	484	SS_099	farm environment	51	ST-443 complex	UK	2008					21
	490	SS_109	farm environment	50	ST-21 complex	UK	2008					21
	492	SS_112	farm environment	1910	ST-353 complex	UK	2008					21
	494	SS_117	farm environment	574	ST-574 complex	UK	2008					21
	495	SS_120	farm environment	3573	-	UK	2008					21
	496	SS_126	farm environment	449	-	UK	2008					21
	498	SS_130	farm environment	3895	ST-353 complex	UK	2008					21
	500	SS_135	farm environment	3965	ST-573 complex	UK	2008					21
	1699	SS_136	farm environment	354	ST-354 complex	UK	2008					21
	1700	SS_137	farm environment	2314	ST-1034 complex	UK	2008					21
	1702	SS_140	farm environment	45	ST-45 complex	UK	2008					21
	1704	SS_144	farm environment	3573	-	UK	2008					21
	1705	SS_148	farm environment	257	ST-257 complex	UK	2008					21
	1706	SS_155	farm environment	3573	-	UK	2008					21
	1709	SS_162	farm environment	2314	ST-1034 complex	UK	2008					21
	1711	SS_164	farm environment	3573	-	UK	2008					21
	1712	SS_165	farm environment	1910	ST-353 complex	UK	2008					21
	1714	SS_181	farm environment	50	ST-21 complex	UK	2008					21
	1715	SS_182	farm environment	2568	ST-661 complex	UK	2008					21
	1718	SS_190	farm environment	775	ST-52 complex	UK	2008					21
	1719	SS_191	farm environment	50	ST-21 complex	UK	2008					21
	1720	SS_195	farm environment	573	ST-573 complex	UK	2008					21
	1722	SS_197	farm environment	2197	ST-45 complex	UK	2008					21
	1723	SS_198	farm environment	2197	ST-45 complex	UK	2008					21
	1724	SS_201	farm environment	2568	ST-661 complex	UK	2008					21
	1726	SS_207	farm environment	607	ST-607 complex	UK	2008					21
	1730	SS_221	farm environment	2568	ST-661 complex	UK	2008					21
	1735	SS_233	farm environment	-	ST-661 complex	UK	2008					21
	1737	SS_237	farm environment	45	ST-45 complex	UK	2008					21
	1740	SS_244	farm environment	11	ST-45 complex	UK	2008					21
	1742	SS_003	clinical	475	ST-48 complex	UK	2006					21
	1744	SS_264	clinical	607	ST-607 complex	UK	2011					21
	1745	SS_265	clinical	586	-	UK	2011		Y			21
	1749	SS_269	clinical	573	ST-573 complex	UK	2011					21
	1750	SS_270	clinical	449	-	UK	2011					21
	1751	SS_271	clinical	583	ST-45 complex	UK	2011					21
	1752	SS_272	clinical	354	ST-354 complex	UK	2011					21
	1754	SS_274	clinical	574	ST-574 complex	UK	2011					21
	1756	SS_004	sheep	206	ST-206 complex	UK	2010				Y	21
	1758	SS_276	chicken	661	ST-661 complex	UK	2001					21
	1759	SS_277	chicken	25	ST-45 complex	UK	2001					21
	1760	SS_284	chicken	25	ST-45 complex	UK	2001					21
	1761	SS_285	chicken	661	ST-661 complex	UK	2001					21
	1762	SS_008	chicken	51	ST-443 complex	UK	2006			Y		21
	1763	SS_009	cattle	42	ST-42 complex	UK	2006	Y	Y	Y	Y	21
	1764	SS_010	wild bird	3184	ST-1275 complex	N/A	N/A					21
	1766	SS_012	clinical	354	ST-354 complex	UK	2006					21
	1768	SS_015	cattle	61	ST-61 complex	UK	2006	Y	Y	Y	Y	21
	1774	SS_024	chicken	354	ST-354 complex	UK	2005					21
	1775	SS_028	chicken	583	ST-45 complex	UK	2005					21
	1779	SS_323	dog	403	ST-403 complex	UK	2005					21
	1780	SS_324	sheep	206	ST-206 complex	UK	2006					21
	1781	SS_326	clinical	48	ST-48 complex	UK	2006					21
	1782	SS_327	cattle	48	ST-48 complex	UK	2006					21
	1785	SS_330	sheep	21	ST-21 complex	UK	2006					21
	1786	SS_332	sheep	53	ST-21 complex	UK	2006					21
	1787	SS_333	sheep	19	ST-21 complex	UK	2006					21
	1791	SS_337	chicken	5	ST-353 complex	UK	2009				Y	21
	1793	SS_339	chicken	354	ST-354 complex	UK	2011					21
	1794	SS_340	chicken	257	ST-257 complex	UK	2011				Y	21
	1795	SS_341	chicken	574	ST-574 complex	UK	2011					21
	1796	SS_342	cattle	-	ST-21 complex	UK	2010					21
	1799	SS_345	chicken	51	ST-443 complex	UK	2005			Y		21
	1800	SS_375	chicken	45	ST-45 complex	UK	2007					21
	1802	SS_377	chicken	2135	ST-21 complex	UK	2007					21
	1804	SS_379	chicken	52	ST-52 complex	UK	2007					21
	1805	SS_380	chicken	863	ST-607 complex	UK	2007			Y	Y	21
	1806	SS_381	chicken	48	ST-48 complex	UK	2007					21
	1807	SS_382	chicken	4415	-	UK	2007					21
	1808	SS_383	chicken	267	ST-283 complex	UK	2007					21
	1810	SS_385	chicken	573	ST-573 complex	UK	2007			Y		21
	1829	SS_404	chicken	257	ST-257 complex	UK	2008				Y	21
	1830	SS_405	chicken	573	ST-573 complex	UK	2008			Y	Y	21
	1831	SS_406	chicken	257	ST-257 complex	UK	2008				Y	21
	1832	SS_407	chicken	1709	ST-1034 complex	UK	2008					21
	1833	SS_408	farm environment	464	ST-464 complex	UK	2008					21
	1834	SS_410	chicken	4460	ST-661 complex	UK	2008					21
	1835	SS_411	chicken	137	ST-45 complex	UK	2007					21
	1836	SS_558	clinical	19	ST-21 complex	UK	2012					21
	1837	SS_560	clinical	45	ST-45 complex	UK	2012					21
	1838	SS_563	clinical	51	ST-443 complex	UK	N/A					21
	1839	SS_565	clinical	257	ST-257 complex	UK	N/A					21
	1853	SS_601	clinical	353	ST-353 complex	UK	2012					21
	1856	SS_620	clinical	53	ST-21 complex	UK	2012					21
	1857	OXC5325	clinical	51	ST-443 complex	UK	2010					5
	1858	OXC5326	clinical	607	ST-607 complex	UK	2010					5
	1859	OXC5329	clinical	49	ST-49 complex	UK	2010					5
	1860	OXC5330	clinical	1003	ST-45 complex	UK	2010					5
	1861	OXC5331	clinical	137	ST-45 complex	UK	2010					5
	1862	OXC5332	clinical	45	ST-45 complex	UK	2010					5
	1863	OXC5333	clinical	50	ST-21 complex	UK	2010					5
	1864	OXC5334	clinical	48	ST-48 complex	UK	2010					5
	1866	OXC5336	clinical	2131	-	UK	2010					5
	1867	OXC5337	clinical	2131	-	UK	2010					5
	1869	OXC5341	clinical	794	ST-677 complex	UK	2010					5
	1870	OXC5342	clinical	464	ST-464 complex	UK	2010					5
	1871	OXC5343	clinical	2109	ST-45 complex	UK	2010					5
	1872	OXC5344	clinical	21	ST-21 complex	UK	2010					5
	1873	OXC5346	clinical	206	ST-206 complex	UK	2010					5
	1875	OXC5349	clinical	50	ST-21 complex	UK	2010					5
	1876	OXC5350	clinical	21	ST-21 complex	UK	2010					5
	1879	OXC5358	clinical	48	ST-48 complex	UK	2010		Y			5
	1882	OXC5368	clinical	5483	ST-49 complex	UK	2010					5
	1886	OXC5373	clinical	273	ST-206 complex	UK	2010		Y			5
	1889	OXC5377	clinical	222	ST-206 complex	UK	2010					5
	1890	OXC5378	clinical	53	ST-21 complex	UK	2010					5
	1898	OXC5392	clinical	42	ST-42 complex	UK	2010	Y	Y			5
	1899	OXC5393	clinical	50	ST-21 complex	UK	2010					5
	1900	OXC5394	clinical	574	ST-574 complex	UK	2010					5
	1901	OXC5395	clinical	257	ST-257 complex	UK	2010					5
	1902	OXC5396	clinical	1395	ST-658 complex	UK	2010					5
	1903	OXC5397	clinical	5242	ST-21 complex	UK	2010		Y			5
	1908	OXC5479	clinical	5136	ST-464 complex	UK	2010					5
	1910	OXC5627	clinical	2033	ST-354 complex	UK	2010					5
	1913	OXC5665	clinical	61	ST-61 complex	UK	2010	Y	Y			5
	1914	OXC5669	clinical	5153	ST-702 complex	UK	2010					5
	1916	OXC5671	clinical	883	ST-21 complex	UK	2010					5
	1917	OXC5672	clinical	2844	ST-460 complex	UK	2010					5
	1926	OXC5682	clinical	61	ST-61 complex	UK	2010	Y	Y			5
	1930	OXC5689	clinical	658	ST-658 complex	UK	2010					5
	1931	OXC5690	clinical	5	ST-353 complex	UK	2010					5
	1932	OXC5691	clinical	50	ST-21 complex	UK	2010					5
	1934	OXC5695	clinical	354	ST-354 complex	UK	2010					5
	1935	OXC5696	clinical	53	ST-21 complex	UK	2010					5
	1936	OXC5698	clinical	572	ST-206 complex	UK	2010					5
	1938	OXC5701	clinical	353	ST-353 complex	UK	2010					5
	1939	OXC5702	clinical	51	ST-443 complex	UK	2010					5
	1940	OXC5703	clinical	257	ST-257 complex	UK	2010					5
	1943	OXC5708	clinical	861	ST-21 complex	UK	2010					5
	1944	OXC5709	clinical	2030	ST-257 complex	UK	2010					5
	1945	OXC5710	clinical	21	ST-21 complex	UK	2010					5
	1946	OXC5711	clinical	48	ST-48 complex	UK	2010					5
	1955	OXC5490	clinical	977	ST-1034 complex	UK	2010					5
	1956	OXC5493	clinical	61	ST-61 complex	UK	2010	Y	Y			5
	1963	OXC5613	clinical	61	ST-61 complex	UK	2010	Y	Y			5
	1964	OXC5614	clinical	475	ST-48 complex	UK	2010					5
	1966	OXC5617	clinical	53	ST-21 complex	UK	2010					5
	1969	OXC5622	clinical	1526	-	UK	2010					5
	1970	OXC5623	clinical	7172	ST-21 complex	UK	2010		Y			5
	1972	OXC5626	clinical	475	ST-48 complex	UK	2010					5
	1975	OXC5630	clinical	2315	ST-464 complex	UK	2010					5
	1976	OXC5631	clinical	2315	ST-464 complex	UK	2010					5
	1978	OXC5633	clinical	2076	ST-353 complex	UK	2010					5
	1979	OXC5634	clinical	5	ST-353 complex	UK	2010					5
	1982	OXC5638	clinical	581	ST-353 complex	UK	2010					5
	1983	OXC5639	clinical	883	ST-21 complex	UK	2010					5
	1984	OXC5640	clinical	48	ST-48 complex	UK	2010					5
	1985	OXC5641	clinical	2030	ST-257 complex	UK	2010					5
	1986	OXC5642	clinical	5244	-	UK	2010					5
	1987	OXC5643	clinical	257	ST-257 complex	UK	2010					5
	1991	OXC5648	clinical	-	ST-206 complex	UK	2010					5
	1992	OXC5649	clinical	21	ST-21 complex	UK	2010					5
	1993	OXC5651	clinical	50	ST-21 complex	UK	2010					5
	1995	OXC5782	clinical	574	ST-574 complex	UK	2010					5
	1997	OXC5786	clinical	2122	ST-353 complex	UK	2010					5
	2000	OXC5835	clinical	21	ST-21 complex	UK	2010					5
	2003	OXC5838	clinical	5173	ST-48 complex	UK	2010		Y			5
	2005	OXC5840	clinical	19	ST-21 complex	UK	2010					5
	2009	OXC5844	clinical	61	ST-61 complex	UK	2011	Y	Y			5
	2010	OXC5845	clinical	4403	ST-460 complex	UK	2011					5
	2013	OXC5848	clinical	21	ST-21 complex	UK	2011					5
	2015	OXC5850	clinical	45	ST-45 complex	UK	2011					5
	2017	OXC5852	clinical	658	ST-658 complex	UK	2011					5
	2019	OXC5854	clinical	49	ST-49 complex	UK	2011					5
	2022	OXC5857	clinical	775	ST-52 complex	UK	2011					5
	2025	OXC5860	clinical	61	ST-61 complex	UK	2011	Y	Y			5
	2026	OXC5861	clinical	48	ST-48 complex	UK	2011					5
	2027	OXC5862	clinical	21	ST-21 complex	UK	2011					5
	2028	OXC5863	clinical	464	ST-464 complex	UK	2011					5
	2031	OXC5866	clinical	257	ST-257 complex	UK	2011					5
	2038	OXC5875	clinical	61	ST-61 complex	UK	2011	Y	Y			5
	2039	OXC5876	clinical	5245	ST-658 complex	UK	2011					5
	2040	OXC5877	clinical	475	ST-48 complex	UK	2011					5
	2044	OXC5882	clinical	312	ST-658 complex	UK	2011					5
	2045	OXC5883	clinical	6604	ST-257 complex	UK	2011					5
	2046	OXC5884	clinical	5819	ST-206 complex	UK	2011		Y			5
	2047	OXC5398	clinical	257	ST-257 complex	UK	2010					5
	2048	OXC5400	clinical	354	ST-354 complex	UK	2010					5
	2049	OXC5404	clinical	5152	ST-702 complex	UK	2010					5
	2050	OXC5405	clinical	48	ST-48 complex	UK	2010					5
	2051	OXC5406	clinical	122	ST-206 complex	UK	2010					5
	2052	OXC5407	clinical	5154	ST-1332 complex	UK	2010					5
	2053	OXC5410	clinical	257	ST-257 complex	UK	2010					5
	2054	OXC5411	clinical	22	ST-22 complex	UK	2010		Y			5
	2055	OXC5412	clinical	5134	ST-607 complex	UK	2010					5
	2057	OXC5414	clinical	50	ST-21 complex	UK	2010					5
	2058	OXC5416	clinical	3574	ST-21 complex	UK	2010					5
	2059	OXC5417	clinical	464	ST-464 complex	UK	2010					5
	2060	OXC5418	clinical	990	ST-257 complex	UK	2010					5
	2062	OXC5421	clinical	257	ST-257 complex	UK	2010					5
	2063	OXC5422	clinical	6601	ST-48 complex	UK	2010					5
	2064	OXC5426	clinical	877	-	UK	2010					5
	2065	OXC5427	clinical	5	ST-353 complex	UK	2010					5
	2066	OXC5428	clinical	5	ST-353 complex	UK	2010					5
	2068	OXC5433	clinical	48	ST-48 complex	UK	2010					5
	2073	OXC5439	clinical	61	ST-61 complex	UK	2010	Y	Y			5
	2076	OXC5443	clinical	22	ST-22 complex	UK	2010		Y			5
	2077	OXC5444	clinical	19	ST-21 complex	UK	2010					5
	2080	OXC5452	clinical	574	ST-574 complex	UK	2010					5
	2081	OXC5454	clinical	222	ST-206 complex	UK	2010		Y			5
	2082	OXC5455	clinical	5138	ST-206 complex	UK	2010		Y			5
	2084	OXC5457	clinical	5142	-	UK	2010					5
	2085	OXC5459	clinical	5136	ST-464 complex	UK	2010					5
	2086	OXC5460	clinical	443	ST-443 complex	UK	2010					5
	2087	OXC5462	clinical	50	ST-21 complex	UK	2010					5
	2089	OXC5464	clinical	607	ST-607 complex	UK	2010					5
	2091	OXC5466	clinical	354	ST-354 complex	UK	2010					5
	2092	OXC5470	clinical	44	ST-21 complex	UK	2010		Y			5
	2093	OXC5472	clinical	5	ST-353 complex	UK	2010					5
	2097	OXC5724	clinical	19	ST-21 complex	UK	2010					5
	2098	OXC5725	clinical	50	ST-21 complex	UK	2010					5
	2101	OXC5728	clinical	2355	ST-21 complex	UK	2010					5
	2103	OXC5732	clinical	607	ST-607 complex	UK	2010					5
	2104	OXC5733	clinical	312	ST-658 complex	UK	2010					5
	2105	OXC5734	clinical	572	ST-206 complex	UK	2010					5
	2106	OXC5737	clinical	266	ST-21 complex	UK	2010					5
	2107	OXC5739	clinical	21	ST-21 complex	UK	2010					5
	2108	OXC5740	clinical	206	ST-206 complex	UK	2010					5
	2111	OXC5743	clinical	586	-	UK	2010		Y			5
	2112	OXC5744	clinical	137	ST-45 complex	UK	2010					5
	2114	OXC5747	clinical	775	ST-52 complex	UK	2010					5
	2115	OXC5748	clinical	775	ST-52 complex	UK	2010					5
	2118	OXC5753	clinical	5144	ST-460 complex	UK	2010					5
	2121	OXC5758	clinical	51	ST-443 complex	UK	2010					5
	2122	OXC5759	clinical	1374	-	UK	2010					5
	2123	OXC5761	clinical	523	ST-658 complex	UK	2010					5
	2131	OXC5769	clinical	6134	-	UK	2010					5
	2133	OXC5772	clinical	2135	ST-21 complex	UK	2010					5
	2135	OXC5774	clinical	190	ST-21 complex	UK	2010					5
	2136	OXC5775	clinical	658	ST-658 complex	UK	2010					5
	2138	OXC5777	clinical	464	ST-464 complex	UK	2011					5
	2139	OXC5778	clinical	1709	ST-1034 complex	UK	2011					5
	2140	OXC5779	clinical	257	ST-257 complex	UK	2011					5
	2141	OXC5780	clinical	5	ST-353 complex	UK	2011					5
	2144	OXC5789	clinical	904	ST-607 complex	UK	2011					5
	2145	OXC5791	clinical	21	ST-21 complex	UK	2011					5
	2147	OXC5793	clinical	523	ST-658 complex	UK	2011					5
	2148	OXC5794	clinical	2030	ST-257 complex	UK	2011					5
	2149	OXC5795	clinical	573	ST-573 complex	UK	2011					5
	2152	OXC5798	clinical	441	-	UK	2011					5
	2154	OXC5800	clinical	1709	ST-1034 complex	UK	2011					5
	2155	OXC5801	clinical	51	ST-443 complex	UK	2011					5
	2156	OXC5802	clinical	1038	ST-354 complex	UK	2011					5
	2157	OXC5803	clinical	-	ST-52 complex	UK	2011					5
	2169	OXC5805	clinical	51	ST-443 complex	UK	2011					5
	2170	OXC5807	clinical	5136	ST-464 complex	UK	2011					5
	2172	OXC5809	clinical	51	ST-443 complex	UK	2011					5
	2176	OXC5813	clinical	5	ST-353 complex	UK	2011					5
	2178	OXC5815	clinical	574	ST-574 complex	UK	2011					5
	2182	OXC5819	clinical	21	ST-21 complex	UK	2011					5
	2183	OXC5820	clinical	990	ST-257 complex	UK	2011					5
	2187	OXC5824	clinical	3268	-	UK	2011					5
	2188	OXC5825	clinical	53	ST-21 complex	UK	2011					5
	2189	OXC5826	clinical	21	ST-21 complex	UK	2011					5
	2191	OXC5828	clinical	-	ST-257 complex	UK	2011					5
	2192	OXC5829	clinical	50	ST-21 complex	UK	2011		Y			5
	2195	OXC5832	clinical	21	ST-21 complex	UK	2011					5
	2198	OXC5933	clinical	22	ST-22 complex	UK	2011		Y			5
	2199	OXC5934	clinical	2084	ST-353 complex	UK	2011					5
	2200	OXC5885	clinical	257	ST-257 complex	UK	2011					5
	2201	OXC5886	clinical	5	ST-353 complex	UK	2011					5
	2202	OXC5887	clinical	19	ST-21 complex	UK	2011					5
	2204	OXC5889	clinical	2030	ST-257 complex	UK	2011					5
	2205	OXC5890	clinical	42	ST-42 complex	UK	2011	Y	Y			5
	2206	OXC5891	clinical	572	ST-206 complex	UK	2011					5
	2207	OXC5892	clinical	2304	-	UK	2011					5
	2208	OXC5893	clinical	5246	ST-403 complex	UK	2011					5
	2209	OXC5894	clinical	573	ST-573 complex	UK	2011					5
	2212	OXC5897	clinical	4684	-	UK	2011					5
	2213	OXC5898	clinical	52	ST-52 complex	UK	2011					5
	2215	OXC5900	clinical	52	ST-52 complex	UK	2011					5
	2222	OXC5908	clinical	267	ST-283 complex	UK	2011					5
	2224	OXC5910	clinical	464	ST-464 complex	UK	2011					5
	2225	OXC5911	clinical	5247	ST-353 complex	UK	2011					5
	2226	OXC5912	clinical	403	ST-403 complex	UK	2011					5
	2227	OXC5914	clinical	574	ST-574 complex	UK	2011					5
	2228	OXC5915	clinical	257	ST-257 complex	UK	2011					5
	2229	OXC5916	clinical	990	ST-257 complex	UK	2011					5
	2230	OXC5917	clinical	52	ST-52 complex	UK	2011					5
	2231	OXC5918	clinical	53	ST-21 complex	UK	2011					5
	2232	OXC5937	clinical	21	ST-21 complex	UK	2011					5
	2237	OXC5921	clinical	5136	ST-464 complex	UK	2011					5
	2240	OXC5924	clinical	21	ST-21 complex	UK	2011					5
	2241	OXC5925	clinical	50	ST-21 complex	UK	2011					5
	2242	OXC5926	clinical	50	ST-21 complex	UK	2011					5
	2243	OXC5927	clinical	2033	ST-354 complex	UK	2011					5
	2244	OXC5928	clinical	6602	ST-443 complex	UK	2011					5
	2245	OXC5929	clinical	21	ST-21 complex	UK	2011					5
	2246	OXC5930	clinical	48	ST-48 complex	UK	2011					5
	2247	OXC5931	clinical	353	ST-353 complex	UK	2011					5
	2248	#1	Environmental waters	1219	-	Canada	N/A					12
	2249	#2	Environmental waters	-	ST-21 complex	Canada	N/A					12
	2253	A1	Environmental waters	45	ST-45 complex	Canada	N/A					12
	2255	B2	cattle	61	ST-61 complex	Canada	2004		Y			12
	2256	B3	cattle	21	ST-21 complex	Canada	2005					12
	2257	B4	cattle	21	ST-21 complex	Canada	2005					12
	2258	C1	chicken	45	ST-45 complex	Canada	N/A					12
	2259	C10	chicken	924	ST-607 complex	Canada	N/A			Y		12
	2261	C12	chicken	48	ST-48 complex	Canada	2004		Y			12
	2262	C13	chicken	982	ST-21 complex	Canada	2006					12
	2265	C16	chicken	45	ST-45 complex	Canada	2006					12
	2267	C3	chicken	460	ST-460 complex	Canada	2004					12
	2268	C4	chicken	460	ST-460 complex	Canada	2004					12
	2269	C5	chicken	460	ST-460 complex	Canada	2004					12
	2270	C6	chicken	929	ST-257 complex	Canada	2004					12
	2271	C7	chicken	929	ST-257 complex	Canada	N/A					12
	2272	C8	chicken	924	ST-607 complex	Canada	N/A					12
	2274	D1	duck	45	ST-45 complex	Canada	2006					12
	2281	H15	clinical	21	ST-21 complex	Canada	N/A					12
	2282	H16	clinical	222	ST-206 complex	Canada	N/A					12
	2284	H18	clinical	137	ST-45 complex	Canada	2000					12
	2287	Seal2	seal	1326	ST-45 complex	UK	2011					2
	2289	H22	clinical	61	ST-61 complex	Canada	2005		Y			12
	2290	H23	clinical	440	ST-443 complex	Canada	2005					12
	2292	H25	clinical	48	ST-48 complex	Canada	N/A					12
	2293	H26	clinical	48	ST-48 complex	Canada	N/A					12
	2294	H27	clinical	679	ST-45 complex	Canada	N/A					12
	2295	H28	clinical	922	-	Canada	2005					12
	2296	H29	clinical	982	ST-21 complex	Canada	2005					12
	2297	H3	clinical	21	ST-21 complex	Canada	N/A					12
	2299	H31	clinical	982	ST-21 complex	Canada	N/A					12
	2300	H32	clinical	922	-	Canada	2005					12
	2302	H34	clinical	61	ST-61 complex	Canada	2004		Y			12
	2306	H6	clinical	45	ST-45 complex	Canada	N/A					12
	2307	H7	clinical	45	ST-45 complex	Canada	N/A					12
	2323	W10	Environmental waters	61	ST-61 complex	Canada	2004	Y	Y			12
	2324	W11	Environmental waters	61	ST-61 complex	Canada	2004		Y			12
	2325	W12	Environmental waters	929	ST-257 complex	Canada	2004					12
	2326	W13	Environmental waters	693	-	Canada	N/A					12
	2327	W14	Environmental waters	8	ST-21 complex	Canada	2004					12
	2331	W18	Environmental waters	929	ST-257 complex	Canada	2005					12
	2333	W2	Environmental waters	459	ST-42 complex	Canada	N/A		Y			12
	2334	W20	Environmental waters	991	ST-692 complex	Canada	N/A					12
	2339	W25	environment	-	-	Canada	2007					12
	2345	W30	Environmental waters	929	ST-257 complex	Canada	N/A					12
	2346	W31	Environmental waters	538	ST-45 complex	Canada	N/A					12
	2347	W32	Environmental waters	267	ST-283 complex	Canada	N/A					12
	2348	W33	Environmental waters	4186	ST-179 complex	Canada	N/A					12
	2349	W34	Environmental waters	45	ST-45 complex	Canada	N/A					12
	2350	W35	Environmental waters	267	ST-283 complex	Canada	N/A					12
	2351	W36	Environmental waters	267	ST-283 complex	Canada	N/A					12
	2352	W37	Environmental waters	267	ST-283 complex	Canada	N/A					12
	2353	W38	Environmental waters	267	ST-283 complex	Canada	N/A					12
	2367	W9	Environmental waters	45	ST-45 complex	Canada	N/A					12
	2378	Seal31	seal	583	ST-45 complex	UK	2011					2
	2379	Seal32	seal	583	ST-45 complex	UK	2011					2
	2397	Seal73	seal	1457	-	UK	2011					2
	2405	Seal88	seal	696	ST-1332 complex	UK	2011					2
	2432	Seal135	seal	45	ST-45 complex	UK	2011					2
	2441	Seal156	seal	45	ST-45 complex	UK	2011					2
	2451	Seal186	seal	1326	ST-45 complex	UK	2011					2
	2469	RM9357	cattle	-	ST-21 complex	USA	2012					12
	2470	RM9168	cattle	21	ST-21 complex	USA	2012					12
	2471	RM8893	cattle	8	ST-21 complex	USA	2012					12
	2479	RM12500	cattle	61	ST-61 complex	USA	2012	Y	Y			12
	2490	OXC6552	clinical	3769	ST-21 complex	UK	2011					5
	2491	OXC6558	clinical	53	ST-21 complex	UK	2011					5
	2496	OXC6565	clinical	50	ST-21 complex	UK	2011					5
	2498	OXC6571	clinical	50	ST-21 complex	UK	2011					5
	2502	OXC6251	clinical	21	ST-21 complex	UK	2011					5
	2504	OXC6257	clinical	21	ST-21 complex	UK	2011					5
	2510	OXC6270	clinical	21	ST-21 complex	UK	2011					5
	2511	OXC6275	clinical	21	ST-21 complex	UK	2011					5
	2513	OXC6277	clinical	50	ST-21 complex	UK	2011					5
	2516	OXC6285	clinical	21	ST-21 complex	UK	2011					5
	2520	OXC6293	clinical	45	ST-45 complex	UK	2011					5
	2521	OXC6294	clinical	583	ST-45 complex	UK	2011					5
	2524	OXC6300	clinical	2135	ST-21 complex	UK	2011					5
	2525	OXC6301	clinical	861	ST-21 complex	UK	2011					5
	2527	OXC6305	clinical	861	ST-21 complex	UK	2011					5
	2530	OXC6310	clinical	21	ST-21 complex	UK	2011					5
	2532	OXC6313	clinical	45	ST-45 complex	UK	2011					5
	2533	OXC6314	clinical	45	ST-45 complex	UK	2011					5
	2535	OXC6321	clinical	45	ST-45 complex	UK	2011					5
	2539	OXC6329	clinical	21	ST-21 complex	UK	2011					5
	2540	OXC6330	clinical	583	ST-45 complex	UK	2011					5
	2541	OXC6331	clinical	50	ST-21 complex	UK	2011					5
	2546	OXC6339	clinical	45	ST-45 complex	UK	2011					5
	2547	OXC6340	clinical	262	ST-21 complex	UK	2011					5
	2549	OXC6347	clinical	50	ST-21 complex	UK	2011					5
	2550	OXC6351	clinical	45	ST-45 complex	UK	2011					5
	2552	OXC6358	clinical	233	ST-45 complex	UK	2011					5
	2553	OXC6365	clinical	45	ST-45 complex	UK	2011					5
	2554	OXC6367	clinical	53	ST-21 complex	UK	2011					5
	2555	OXC6370	clinical	19	ST-21 complex	UK	2011					5
	2560	OXC6379	clinical	5726	ST-21 complex	UK	2011					5
	2563	OXC6384	clinical	19	ST-21 complex	UK	2011					5
	2566	OXC6393	clinical	5727	ST-21 complex	UK	2011					5
	2571	OXC6419	clinical	45	ST-45 complex	UK	2011					5
	2576	OXC6429	clinical	5018	ST-21 complex	UK	2011					5
	2577	OXC6437	clinical	45	ST-45 complex	UK	2011					5
	2579	OXC6448	clinical	137	ST-45 complex	UK	2011					5
	2580	OXC6449	clinical	50	ST-21 complex	UK	2011					5
	2582	OXC6459	clinical	50	ST-21 complex	UK	2011					5
	2584	OXC6461	clinical	50	ST-21 complex	UK	2011					5
	2585	OXC6464	clinical	5018	ST-21 complex	UK	2011					5
	2590	OXC6479	clinical	883	ST-21 complex	UK	2011					5
	2592	OXC6489	clinical	50	ST-21 complex	UK	2011					5
	2595	OXC6500	clinical	2135	ST-21 complex	UK	2011		Y			5
	2596	OXC6502	clinical	50	ST-21 complex	UK	2011					5
	2598	OXC6505	clinical	141	ST-21 complex	UK	2011					5
	2599	OXC6508	clinical	21	ST-21 complex	UK	2011					5
	2601	OXC6514	clinical	3102	ST-21 complex	UK	2011		Y			5
	2602	OXC6515	clinical	845	ST-45 complex	UK	2011					5
	2603	OXC6516	clinical	53	ST-21 complex	UK	2011					5
	2605	OXC6521	clinical	47	ST-21 complex	UK	2011					5
	2608	OXC6527	clinical	50	ST-21 complex	UK	2011					5
	2611	OXC6536	clinical	45	ST-45 complex	UK	2011					5
	2613	OXC6538	clinical	19	ST-21 complex	UK	2011					5
	2615	OXC6543	clinical	50	ST-21 complex	UK	2011					5
	2616	OXC6255	clinical	21	ST-21 complex	UK	2011					5
	2617	OXC6590	clinical	50	ST-21 complex	UK	2011					5
	2618	OXC6592	clinical	137	ST-45 complex	UK	2011					5
	2621	OXC6598	clinical	50	ST-21 complex	UK	2011					5
	2622	OXC6600	clinical	50	ST-21 complex	UK	2011					5
	2624	OXC6602	clinical	21	ST-21 complex	UK	2011					5
	2625	OXC6603	clinical	19	ST-21 complex	UK	2011					5
	2626	OXC6604	clinical	21	ST-21 complex	UK	2011					5
	2628	OXC6614	clinical	233	ST-45 complex	UK	2011					5
	2629	OXC6615	clinical	50	ST-21 complex	UK	2011		Y			5
	2631	OXC6619	clinical	21	ST-21 complex	UK	2011					5
	2632	OXC6624	clinical	45	ST-45 complex	UK	2011					5
	2637	OXC6633	clinical	53	ST-21 complex	UK	2011					5
	2644	OXC6664	clinical	50	ST-21 complex	UK	2011					5
	2646	OXC6666	clinical	50	ST-21 complex	UK	2011					5
	2647	OXC6667	clinical	44	ST-21 complex	UK	2011					5
	2648	OXC6671	clinical	21	ST-21 complex	UK	2011					5
	2649	OXC6672	clinical	47	ST-21 complex	UK	2011					5
	2650	OXC6673	clinical	50	ST-21 complex	UK	2011		Y			5
	2652	OXC6678	clinical	21	ST-21 complex	UK	2011					5
	2653	OXC6681	clinical	21	ST-21 complex	UK	2011					5
	2654	OXC6682	clinical	53	ST-21 complex	UK	2011					5
	2657	OXC6689	clinical	21	ST-21 complex	UK	2011					5
	2658	OXC6690	clinical	21	ST-21 complex	UK	2011					5
	2659	OXC6691	clinical	190	ST-21 complex	UK	2011					5
	2660	OXC6702	clinical	21	ST-21 complex	UK	2011					5
	2661	OXC6703	clinical	19	ST-21 complex	UK	2011					5
	2663	OXC6706	clinical	19	ST-21 complex	UK	2011					5
	2668	OXC6714	clinical	50	ST-21 complex	UK	2011					5
	2671	OXC6728	clinical	21	ST-21 complex	UK	2011					5
	2672	OXC6730	clinical	21	ST-21 complex	UK	2011					5
	2673	OXC6731	clinical	21	ST-21 complex	UK	2011					5
	2680	OXC6751	clinical	2135	ST-21 complex	UK	2011					5
	2683	OXC6763	clinical	50	ST-21 complex	UK	2011					5
	2684	OXC6764	clinical	21	ST-21 complex	UK	2011					5
	2686	OXC6766	clinical	262	ST-21 complex	UK	2011					5
	2687	OXC6779	clinical	53	ST-21 complex	UK	2012					5
	2688	OXC6781	clinical	2135	ST-21 complex	UK	2012					5
	2689	OXC6782	clinical	2135	ST-21 complex	UK	2012					5
	2691	OXC6786	clinical	2135	ST-21 complex	UK	2012					5
	2693	OXC6791	clinical	21	ST-21 complex	UK	2012					5
	2694	OXC6797	clinical	45	ST-45 complex	UK	2012					5
	2695	OXC6798	clinical	4526	ST-21 complex	UK	2012					5
	2699	OXC6812	clinical	21	ST-21 complex	UK	2012					5
	2702	OXC6819	clinical	583	ST-45 complex	UK	2012					5
	2703	OXC6820	clinical	50	ST-21 complex	UK	2012					5
	2704	OXC6823	clinical	883	ST-21 complex	UK	2012					5
	2705	OXC6824	clinical	262	ST-21 complex	UK	2012					5
	2707	OXC6833	clinical	104	ST-21 complex	UK	2012		Y			5
	2708	OXC6932	clinical	50	ST-21 complex	UK	2012					5
	2711	OXC6938	clinical	2109	ST-45 complex	UK	2012					5
	2714	OXC6946	clinical	50	ST-21 complex	UK	2012					5
	2718	OXC6956	clinical	50	ST-21 complex	UK	2012					5
	2719	OXC6959	clinical	5727	ST-21 complex	UK	2012		Y			5
	2720	OXC6961	clinical	21	ST-21 complex	UK	2012					5
	2722	OXC6964	clinical	50	ST-21 complex	UK	2012					5
	2723	OXC6970	clinical	583	ST-45 complex	UK	2012					5
	2727	OXC6985	clinical	6135	ST-21 complex	UK	2012					5
	2729	OXC6988	clinical	5726	ST-21 complex	UK	2012					5
	2730	OXC6994	clinical	50	ST-21 complex	UK	2012					5
	2732	OXC6998	clinical	21	ST-21 complex	UK	2012					5
	2733	OXC7000	clinical	21	ST-21 complex	UK	2012					5
	2735	OXC7103	clinical	45	ST-45 complex	UK	2012					5
	2736	OXC7104	clinical	6137	ST-21 complex	UK	2012		Y			5
	2737	OXC7105	clinical	6137	ST-21 complex	UK	2012		Y			5
	2739	OXC7113	clinical	538	ST-45 complex	UK	2012					5
	2740	OXC7118	clinical	266	ST-21 complex	UK	2012		Y			5
	2742	OXC7129	clinical	45	ST-45 complex	UK	2012					5
	2746	OXC7134	clinical	21	ST-21 complex	UK	2012					5
	2747	OXC7136	clinical	21	ST-21 complex	UK	2012					5
	2750	OXC7141	clinical	44	ST-21 complex	UK	2012					5
	2753	OXC7148	clinical	822	ST-21 complex	UK	2012		Y			5
	2757	OXC7160	clinical	19	ST-21 complex	UK	2012					5
	2758	OXC7163	clinical	19	ST-21 complex	UK	2012					5
	2760	OXC7167	clinical	6886	ST-45 complex	UK	2012					5
	2762	OXC7169	clinical	45	ST-45 complex	UK	2012					5
	2767	OXC6852	clinical	262	ST-21 complex	UK	2012					5
	2769	OXC6856	clinical	53	ST-21 complex	UK	2012					5
	2770	OXC6857	clinical	520	ST-21 complex	UK	2012		Y			5
	2771	OXC6860	clinical	50	ST-21 complex	UK	2012					5
	2773	OXC6862	clinical	53	ST-21 complex	UK	2012					5
	2778	OXC6872	clinical	21	ST-21 complex	UK	2012					5
	2780	OXC6876	clinical	53	ST-21 complex	UK	2012					5
	2784	OXC6894	clinical	45	ST-45 complex	UK	2012					5
	2785	OXC6895	clinical	45	ST-45 complex	UK	2012					5
	2786	OXC6896	clinical	45	ST-45 complex	UK	2012					5
	2789	OXC6909	clinical	21	ST-21 complex	UK	2012					5
	2795	OXC7002	clinical	21	ST-21 complex	UK	2012					5
	2800	OXC7025	clinical	45	ST-45 complex	UK	2012					5
	2801	OXC7026	clinical	2219	ST-45 complex	UK	2012					5
	2804	OXC7031	clinical	883	ST-21 complex	UK	2012					5
	2805	OXC7032	clinical	583	ST-45 complex	UK	2012					5
	2807	OXC7037	clinical	21	ST-21 complex	UK	2012					5
	2808	OXC7041	clinical	50	ST-21 complex	UK	2012					5
	2810	OXC7049	clinical	266	ST-21 complex	UK	2012					5
	2813	OXC7058	clinical	21	ST-21 complex	UK	2012					5
	2816	OXC7067	clinical	137	ST-45 complex	UK	2012					5
	2820	OXC7073	clinical	21	ST-21 complex	UK	2012					5
	2821	OXC7074	clinical	45	ST-45 complex	UK	2012					5
	2822	OXC7078	clinical	1949	ST-21 complex	UK	2012					5
	2823	OXC7080	clinical	50	ST-21 complex	UK	2012					5
	2826	OXC7084	clinical	21	ST-21 complex	UK	2012					5
	2828	OXC7091	clinical	262	ST-21 complex	UK	2012					5
	2829	OXC7093	clinical	11	ST-45 complex	UK	2012					5
	2833	OXC7170	clinical	137	ST-45 complex	UK	2012					5
	2834	OXC7173	clinical	44	ST-21 complex	UK	2012					5
	2836	OXC7179	clinical	45	ST-45 complex	UK	2012					5
	2839	OXC7187	clinical	21	ST-21 complex	UK	2012					5
	2841	OXC7190	clinical	21	ST-21 complex	UK	2012					5
	3004	SS_1029	chicken	61	ST-61 complex	UK	2000	Y	Y			This study	PRJNA575343	SRR10218172
	3005	SS_1032	Giraffe	61	ST-61 complex	UK	1993	Y	Y			This study	PRJNA575343	SRR10218171
	3006	SS_1033	clinical	60	ST-61 complex	UK	1999	Y	Y			This study	PRJNA575343	SRR10218160
	3007	SS_1034	cattle	60	ST-61 complex	Netherlands	1999	Y	Y			This study	PRJNA575343	SRR10218151
	3008	SS_1035	cattle	61	ST-61 complex	UK	1994	Y	Y			This study	PRJNA575343	SRR10218150
	3009	SS_1036	cattle	61	ST-61 complex	UK	1999	Y	Y			This study	PRJNA575343	SRR10218149
	3011	SS_1040	cattle	61	ST-61 complex	UK	1999	Y	Y			This study	PRJNA575343	SRR10218147
	3018	SS_1061	cattle	61	ST-61 complex	UK	2003		Y			This study	PRJNA575343	SRR10218166
	3019	SS_1062	sheep	61	ST-61 complex	UK	2003	Y	Y			This study	PRJNA575343	SRR10218165
	3020	SS_1063	cattle	61	ST-61 complex	UK	2003	Y	Y			This study	PRJNA575343	SRR10218164
	3021	SS_1064	cattle	61	ST-61 complex	UK	2003		Y			This study	PRJNA575343	SRR10218163
	3024	SS_1069	sheep	61	ST-61 complex	UK	2003	Y	Y			This study	PRJNA575343	SRR10218159
	3025	SS_1070	cattle	61	ST-61 complex	UK	2003	Y	Y			This study	PRJNA575343	SRR10218158
	3027	SS_1072	sheep	61	ST-61 complex	UK	2003	Y	Y			This study	PRJNA575343	SRR10218156
	3034	AMcN-88	Pig	270	ST-403 complex	UK	N/A					10
	3035	AMcN-185	Pig	403	ST-403 complex	UK	N/A					10
	3036	AMcN-1779	Pig	403	ST-403 complex	UK	N/A					10
	3037	AMcN-2208	Pig	5246	ST-403 complex	UK	N/A					10
	3038	AMcN-2226	Pig	403	ST-403 complex	UK	N/A					10
	3039	AMcN-2362	Pig	933	ST-403 complex	UK	N/A					10
	3243	01T	chicken	449	-	UK	N/A					23
	3245	03T	chicken	814	ST-661 complex	UK	N/A					23
	3246	04C	chicken	257	ST-257 complex	UK	N/A					23
	3247	05C	chicken	257	ST-257 complex	UK	N/A					23
	3248	06C	chicken	257	ST-257 complex	UK	N/A					23
	3249	07C	chicken	670	ST-460 complex	UK	2014					23
	3250	07T	chicken	670	ST-460 complex	UK	2014					23
	3251	08C	chicken	814	ST-661 complex	UK	N/A					23
	3252	09C	chicken	257	ST-257 complex	UK	N/A					23
	3254	10bC	chicken	814	ST-661 complex	UK	N/A					23
	3257	11C	chicken	574	ST-574 complex	UK	N/A					23
	3258	12C	chicken	814	ST-661 complex	UK	N/A					23
	3260	13T	chicken	1496	ST-661 complex	UK	N/A					23
	3261	14C	chicken	5874	ST-692 complex	UK	N/A					23
	3262	14T	chicken	267	ST-283 complex	UK	N/A					23
	3263	15C	chicken	257	ST-257 complex	UK	N/A					23
	3264	16C	chicken	257	ST-257 complex	UK	N/A					23
	3265	17aC	chicken	814	ST-661 complex	UK	N/A					23
	3266	17bC	chicken	814	ST-661 complex	UK	N/A					23
	3267	17cC	chicken	814	ST-661 complex	UK	N/A					23
	3268	17T	chicken	257	ST-257 complex	UK	N/A					23
	3269	18C	chicken	353	ST-353 complex	UK	N/A					23
	3272	20aC	chicken	449	-	UK	N/A					23
	3273	20bC	chicken	449	-	UK	N/A					23
	3274	20T	chicken	449	-	UK	N/A					23
	3275	21C	chicken	814	ST-661 complex	UK	N/A					23
	3276	21T	chicken	801	-	UK	N/A					23
	3279	23C	chicken	464	ST-464 complex	UK	N/A					23
	3284	26C	chicken	48	ST-48 complex	UK	2010		Y			23
	3285	26T	chicken	48	ST-48 complex	UK	N/A					23
	3287	S58	chicken	206	ST-206 complex	UK	N/A					23
	3307	S66	chicken	61	ST-61 complex	unknown	2003	Y	Y			23
	3308	S67	chicken	21	ST-21 complex	unknown	N/A					23
	3310	S69	chicken	61	ST-61 complex	UK	2010	Y	Y			23
	3527	SS_2371	clinical	61	ST-61 complex	Finland	N/A		Y				PRJNA529798	SRR10211063
	3536	SS_2380	chicken	429	ST-48 complex	Finland	N/A		Y				PRJNA529798	SRR10211113
	3557	SS_2401	chicken	50	ST-21 complex	Finland	N/A		Y				PRJNA529798	SRR10211091
	3673	SS_2516	-	3	ST-61 complex	UK	2013	Y	Y				PRJNA420922	SRR6339920
	3928	OXC5483	clinical	48	ST-48 complex	UK	2010					5
	3950	OXC4969	clinical	3172	ST-574 complex	UK	2010					5
	3958	OXC4985	clinical	475	ST-48 complex	UK	2010					5
	3959	OXC4986	clinical	22	ST-22 complex	UK	2010		Y			5
	3964	OXC4991	clinical	4397	-	UK	2010					5
	3968	OXC5002	clinical	2135	ST-21 complex	UK	2010					5
	3969	OXC5003	clinical	2314	ST-1034 complex	UK	2010					5
	3971	OXC5005	clinical	52	ST-52 complex	UK	2010					5
	3974	OXC5011	clinical	267	ST-283 complex	UK	2010					5
	3975	OXC5013	clinical	42	ST-42 complex	UK	2010	Y	Y			5
	3976	OXC5014	clinical	267	ST-283 complex	UK	2010					5
	3977	OXC5015	clinical	2030	ST-257 complex	UK	2010					5
	3978	OXC5018	clinical	2844	ST-460 complex	UK	2010					5
	3979	OXC5020	clinical	1519	ST-21 complex	UK	2010		Y			5
	3982	OXC5025	clinical	2030	ST-257 complex	UK	2010					5
	3983	OXC5026	clinical	51	ST-443 complex	UK	2010					5
	3989	OXC5033	clinical	2131	-	UK	2010					5
	3992	OXC5037	clinical	7162	ST-42 complex	UK	2010	Y	Y			5
	3994	OXC5039	clinical	2135	ST-21 complex	UK	2010					5
	3996	OXC5043	clinical	19	ST-21 complex	UK	2010					5
	3998	OXC5049	clinical	50	ST-21 complex	UK	2010					5
	4006	OXC5063	clinical	21	ST-21 complex	UK	2010					5
	4009	OXC5068	clinical	267	ST-283 complex	UK	2010					5
	4010	OXC5071	clinical	1474	ST-353 complex	UK	2010					5
	4012	OXC5081	clinical	19	ST-21 complex	UK	2010					5
	4016	OXC5088	clinical	4430	-	UK	2010					5
	4018	OXC5090	clinical	45	ST-45 complex	UK	2010					5
	4019	OXC5091	clinical	583	ST-45 complex	UK	2010					5
	4020	OXC5094	clinical	50	ST-21 complex	UK	2010		Y			5
	4022	OXC5102	clinical	21	ST-21 complex	UK	2010					5
	4024	OXC5109	clinical	2030	ST-257 complex	UK	2010					5
	4025	OXC5110	clinical	21	ST-21 complex	UK	2010					5
	4026	OXC5111	clinical	61	ST-61 complex	UK	2010	Y	Y			5
	4027	OXC5112	clinical	21	ST-21 complex	UK	2010					5
	4029	OXC5118	clinical	21	ST-21 complex	UK	2010					5
	4033	OXC5124	clinical	21	ST-21 complex	UK	2010					5
	4034	OXC5125	clinical	4526	ST-21 complex	UK	2010					5
	4035	OXC5126	clinical	4526	ST-21 complex	UK	2010					5
	4036	OXC5127	clinical	148	ST-21 complex	UK	2010					5
	4038	OXC5129	clinical	334	ST-45 complex	UK	2010					5
	4039	OXC5130	clinical	45	ST-45 complex	UK	2010					5
	4044	OXC5138	clinical	51	ST-443 complex	UK	2010					5
	4045	OXC5139	clinical	1723	ST-354 complex	UK	2010					5
	4046	OXC5143	clinical	1723	ST-354 complex	UK	2010					5
	4047	OXC5145	clinical	574	ST-574 complex	UK	2010					5
	4050	OXC5150	clinical	48	ST-48 complex	UK	2010		Y			5
	4051	OXC5162	clinical	61	ST-61 complex	UK	2010	Y	Y			5
	4052	OXC5164	clinical	45	ST-45 complex	UK	2010					5
	4053	OXC5166	clinical	21	ST-21 complex	UK	2010					5
	4055	OXC5168	clinical	262	ST-21 complex	UK	2010					5
	4057	OXC5170	clinical	403	ST-403 complex	UK	2010					5
	4058	OXC5171	clinical	45	ST-45 complex	UK	2010					5
	4060	OXC5177	clinical	61	ST-61 complex	UK	2010	Y	Y			5
	4061	OXC5178	clinical	775	ST-52 complex	UK	2010					5
	4062	OXC5179	clinical	1044	ST-658 complex	UK	2010					5
	4064	OXC5182	clinical	257	ST-257 complex	UK	2010					5
	4065	OXC5183	clinical	48	ST-48 complex	UK	2010					5
	4066	OXC5184	clinical	21	ST-21 complex	UK	2010					5
	4069	OXC5188	clinical	5183	ST-48 complex	UK	2010					5
	4070	OXC5189	clinical	21	ST-21 complex	UK	2010					5
	4071	OXC5190	clinical	883	ST-21 complex	UK	2010					5
	4072	OXC5191	clinical	877	-	UK	2010					5
	4073	OXC5192	clinical	45	ST-45 complex	UK	2010					5
	4074	OXC5193	clinical	574	ST-574 complex	UK	2010					5
	4077	OXC5199	clinical	572	ST-206 complex	UK	2010					5
	4078	OXC5200	clinical	21	ST-21 complex	UK	2010					5
	4080	OXC5205	clinical	52	ST-52 complex	UK	2010					5
	4082	OXC5207	clinical	354	ST-354 complex	UK	2010					5
	4083	OXC5208	clinical	6017	ST-45 complex	UK	2010					5
	4084	OXC5209	clinical	257	ST-257 complex	UK	2010					5
	4085	OXC5211	clinical	573	ST-573 complex	UK	2010					5
	4086	OXC5213	clinical	918	ST-48 complex	UK	2010					5
	4088	OXC5215	clinical	52	ST-52 complex	UK	2010					5
	4089	OXC5218	clinical	53	ST-21 complex	UK	2010					5
	4090	OXC5219	clinical	53	ST-21 complex	UK	2010					5
	4091	OXC5220	clinical	21	ST-21 complex	UK	2010					5
	4094	OXC5224	clinical	583	ST-45 complex	UK	2010					5
	4095	OXC5225	clinical	45	ST-45 complex	UK	2010					5
	4099	OXC5229	clinical	2135	ST-21 complex	UK	2010					5
	4100	OXC5230	clinical	19	ST-21 complex	UK	2010					5
	4101	OXC5231	clinical	45	ST-45 complex	UK	2010					5
	4102	OXC5235	clinical	929	ST-257 complex	UK	2010					5
	4105	OXC5238	clinical	464	ST-464 complex	UK	2010					5
	4106	OXC5239	clinical	21	ST-21 complex	UK	2010					5
	4107	OXC5242	clinical	48	ST-48 complex	UK	2010					5
	4111	OXC5247	clinical	48	ST-48 complex	UK	2010					5
	4113	OXC5251	clinical	190	ST-21 complex	UK	2010					5
	4114	OXC5255	clinical	273	ST-206 complex	UK	2010					5
	4115	OXC5256	clinical	574	ST-574 complex	UK	2010					5
	4116	OXC5259	clinical	5982	-	UK	2010					5
	4117	OXC5260	clinical	1519	ST-21 complex	UK	2010					5
	4118	OXC5261	clinical	273	ST-206 complex	UK	2010					5
	4119	OXC5262	clinical	354	ST-354 complex	UK	2010					5
	4120	OXC5263	clinical	658	ST-658 complex	UK	2010					5
	4121	OXC5279	clinical	531	-	UK	2010					5
	4122	OXC5282	clinical	354	ST-354 complex	UK	2010					5
	4123	OXC5285	clinical	990	ST-257 complex	UK	2010					5
	4124	OXC5286	clinical	573	ST-573 complex	UK	2010					5
	4125	OXC5288	clinical	5866	ST-353 complex	UK	2010					5
	4126	OXC5298	clinical	21	ST-21 complex	UK	2010					5
	4127	OXC5299	clinical	2882	ST-353 complex	UK	2010					5
	4129	OXC5303	clinical	51	ST-443 complex	UK	2010					5
	4130	OXC5315	clinical	2030	ST-257 complex	UK	2010					5
	4131	OXC5317	clinical	51	ST-443 complex	UK	2010					5
	4132	OXC5318	clinical	137	ST-45 complex	UK	2010					5
	4133	OXC5321	clinical	273	ST-206 complex	UK	2010					5
	4134	OXC5323	clinical	22	ST-22 complex	UK	2010		Y			5
	4135	OXC5624	clinical	982	ST-21 complex	UK	2010					5
	4136	OXC5322	clinical	1932	ST-460 complex	UK	2010					5
	4137	OXC5070	clinical	1474	ST-353 complex	UK	2010					5
	4138	OXC5212	clinical	22	ST-22 complex	UK	2010		Y			5
	4139	OXC5304	clinical	48	ST-48 complex	UK	2010					5
	4140	OXC5312	clinical	122	ST-206 complex	UK	2010					5
	4141	OXC5314	clinical	51	ST-443 complex	UK	2010					5
	4143	OXC5319	clinical	222	ST-206 complex	UK	2010					5
	4174	OXC6183	clinical	-	ST-257 complex	UK	2011					5
	4237	OXC6115	clinical	22	ST-22 complex	UK	2011		Y			5
	4251	OXC6174	clinical	5	ST-353 complex	UK	2011					5
	4252	OXC6178	clinical	22	ST-22 complex	UK	2011		Y			5
	4571		songthrush	1304	1304	Sweden						1
	4588		songthrush	1304	1304	Sweden						1
	4590		songthrush	1304	1304	Sweden						1
	4636		songthrush	1304	1304	Sweden						1
	4654		songthrush	1304	1304	Sweden						1
	4678		duck	995		Sweden						1
	4679		duck	995		Sweden						1
	4719	AC0559	chicken	475	ST-48 complex	France	2008					20
	4723	AC0791	chicken	5904	ST-48 complex	France	2008					20
	4737	AC3940	chicken	221	ST-206 complex	France	2008					20
	4749	C0303	chicken	475	ST-48 complex	France	2009					20
	4757	C1055	chicken	334	ST-45 complex	France	2009					20
	4776	C97anses640	chicken	334	ST-45 complex	France	2008					20
	4787	CB0089	cattle	270	ST-403 complex	France	2013					20
	4789	CB0096	cattle	-	-	France	2013					20
	4798	CTA057	dog	270	ST-403 complex	France	2015					20
	4802	CTA110	dog	353	ST-353 complex	France	2015					20
	4805	CTA201	dog	6674	ST-403 complex	France	2015					20
	4829	CTA628	dog	6674	ST-403 complex	France	2015					20
	4838	CTA780	dog	45	ST-45 complex	France	2015					20
	4847	H0026	clinical	475	ST-48 complex	France	2009					20
	4849	H0044	clinical	475	ST-48 complex	France	2009					20
	4855	H0097	clinical	5740	ST-206 complex	France	2009					20
	4862	H0271	clinical	2262	ST-48 complex	France	2009					20
	4865	H0436	clinical	45	ST-45 complex	France	2009					20
	4877	H0702	clinical	21	ST-21 complex	France	2009					20
	4886	H2696	clinical	353	ST-353 complex	France	2009					20
	4914	IFR0830	environmental waters	177	ST-177 complex	France	2014					20
	4923	IFR1011	environmental waters	45	ST-45 complex	France	2014					20
	4924	IFR1020	environmental waters	334	ST-45 complex	France	2014					20
	4935	SS_2712	chicken	5244	-	UK	2015						PRJNA352792	SRR8796547
	4938	SS_2715	chicken	5	ST-353 complex	UK	2015						PRJNA352792	SRR8796544
	4939	SS_2716	chicken	5	ST-353 complex	UK	2015						PRJNA352792	SRR8796543
	4942	SS_2719	chicken	5	ST-353 complex	UK	2015						PRJNA352792	SRR8796911
	4953	SS_2730	chicken	5	ST-353 complex	UK	2015						PRJNA352792	SRR8796729
	4956	SS_2733	chicken	5	ST-353 complex	UK	2015						PRJNA352792	SRR8796661
	4959	SS_2736	chicken	5	ST-353 complex	UK	2015						PRJNA352792	SRR8796656
	4961	SS_2738	chicken	5244	-	UK	2015						PRJNA352792	SRR8796654
	4962	SS_2739	chicken	5	ST-353 complex	UK	2015						PRJNA352792	SRR8796655
	4966	SS_2743	chicken	5136	ST-464 complex	UK	2015						PRJNA352792	SRR8796585
	4974	SS_2751	chicken	5136	ST-464 complex	UK	2015			Y			PRJNA352792	SRR8796589
	4975	SS_2752	chicken	5136	ST-464 complex	UK	2015			Y			PRJNA352792	SRR8796881
	4979	SS_2756	chicken	5136	ST-464 complex	UK	2015			Y			PRJNA352792	SRR8796884
	4980	SS_2757	chicken	5136	ST-464 complex	UK	2015			Y			PRJNA352792	SRR8796873
	4985	SS_2762	chicken	257	ST-257 complex	UK	2015						PRJNA352792	SRR8796872
	4987	SS_2764	chicken	5136	ST-464 complex	UK	2015			Y			PRJNA352792	SRR8796764
	4992	SS_2769	chicken	5136	ST-464 complex	UK	2015						PRJNA352792	SRR8796767
	5000	SS_2777	chicken	5	ST-353 complex	UK	2015						PRJNA352792	SRR8796691
	5005	SS_2783	chicken	267	ST-283 complex	UK	2015						PRJNA352792	SRR8796688
	5006	SS_2784	chicken	1701	ST-45 complex	UK	2015						PRJNA352792	SRR8796689
	5055	D.19	environmental waters	2109	ST-45 complex	Spain	2012					11
	5077	D.43	environmental waters	2123	ST-362 complex	Spain	2013		Y			11
	5087	D.55	environmental waters	22	ST-22 complex	Spain	2013		Y			11
	5090	D.58	environmental waters	22	ST-22 complex	Spain	2013		Y			11
	5095	GR.02	clinical	531	-	Spain	2015					11
	5138	HCC3	clinical	464	ST-464 complex	Spain	2010					11
	5140	HCC6	clinical	572	ST-206 complex	Spain	2010		Y			11
	5141	HCC7	clinical	572	ST-206 complex	Spain	2011					11
	5142	HCC8	clinical	354	ST-354 complex	Spain	2011					11
	5144	HCC10	clinical	19	ST-21 complex	Spain	2011					11
	5145	HCC11	clinical	607	ST-607 complex	Spain	2011					11
	5146	HCC13	clinical	356	ST-353 complex	Spain	2011					11
	5147	HCC16	clinical	2112	ST-206 complex	Spain	2011					11
	5148	HCC17	clinical	1044	ST-658 complex	Spain	2011					11
	5149	HCC18	clinical	47	ST-21 complex	Spain	2011					11
	5150	HCC19	clinical	464	ST-464 complex	Spain	2011					11
	5152	HCC21	clinical	50	ST-21 complex	Spain	2011					11
	5157	HCC26	clinical	50	ST-21 complex	Spain	2011		Y			11
	5158	HCC27	clinical	122	ST-206 complex	Spain	2011					11
	5159	HCC29	clinical	2123	ST-362 complex	Spain	2011		Y			11
	5161	HCC31	clinical	51	ST-443 complex	Spain	2011					11
	5162	HCC32	clinical	2844	ST-460 complex	Spain	2011					11
	5163	HCC33	clinical	21	ST-21 complex	Spain	2011					11
	5164	HCC34	clinical	469	ST-42 complex	Spain	2011	Y	Y			11
	5165	HCC35	clinical	51	ST-443 complex	Spain	2011					11
	5166	HCC36	clinical	53	ST-21 complex	Spain	2011					11
	5173	HCC45	clinical	122	ST-206 complex	Spain	2011					11
	5174	HCC46	clinical	3769	ST-21 complex	Spain	2011					11
	5175	HCC47	clinical	572	ST-206 complex	Spain	2011					11
	5178	HCC50	clinical	2180	ST-658 complex	Spain	2011					11
	5181	HCC54	clinical	48	ST-48 complex	Spain	2011					11
	5185	HCC59	clinical	354	ST-354 complex	Spain	2012					11
	5187	HCC61	clinical	50	ST-21 complex	Spain	2012					11
	5188	HCC62	clinical	2928	ST-443 complex	Spain	2012					11
	5189	HCC63	clinical	122	ST-206 complex	Spain	2012		Y			11
	5190	HCC64	clinical	1044	ST-658 complex	Spain	2012					11
	5192	HCC66	clinical	450	ST-446 complex	Spain	2012					11
	5193	HCC67	clinical	53	ST-21 complex	Spain	2012					11
	5194	HCC68	clinical	50	ST-21 complex	Spain	2012					11
	5195	HCC69	clinical	22	ST-22 complex	Spain	2012		Y			11
	5197	HCC71	clinical	49	ST-49 complex	Spain	2012					11
	5198	HCC72	clinical	21	ST-21 complex	Spain	2012					11
	5199	HCC73	clinical	2133	-	Spain	2012					11
	5200	HCC74	clinical	356	ST-353 complex	Spain	2012					11
	5201	HCC75	clinical	2123	ST-362 complex	Spain	2012		Y			11
	5208	HCC87	clinical	22	ST-22 complex	Spain	2012		Y			11
	5209	HCC88	clinical	233	ST-45 complex	Spain	2012					11
	5210	HCC89	clinical	2133	-	Spain	2012					11
	5211	HCC90	clinical	233	ST-45 complex	Spain	2012					11
	5212	HCC91	clinical	457	ST-353 complex	Spain	2012					11
	5213	HCC92	clinical	464	ST-464 complex	Spain	2012					11
	5216	HCC95	clinical	2133	-	Spain	2012					11
	5218	HSA2	clinical	21	ST-21 complex	Spain	2010					11
	5219	HSA3	clinical	356	ST-353 complex	Spain	2010					11
	5221	HSA5	clinical	257	ST-257 complex	Spain	2010					11
	5224	HSA8	clinical	21	ST-21 complex	Spain	2010					11
	5225	HSA9	clinical	443	ST-443 complex	Spain	2010					11
	5226	HSA10	clinical	441	-	Spain	2010					11
	5228	HSA12	clinical	22	ST-22 complex	Spain	2010		Y			11
	5230	HSA14	clinical	22	ST-22 complex	Spain	2010		Y			11
	5233	HSA17	clinical	5	ST-353 complex	Spain	2010					11
	5234	HSA18	clinical	-	ST-443 complex	Spain	2010					11
	5235	HSA19	clinical	-	ST-443 complex	Spain	2010					11
	5238	HSA22	clinical	356	ST-353 complex	Spain	2010					11
	5240	HSA24	clinical	572	ST-206 complex	Spain	2010		Y			11
	5243	HSA27	clinical	990	ST-257 complex	Spain	2010					11
	5245	HSA29	clinical	305	ST-574 complex	Spain	2010					11
	5247	HSA31	clinical	440	ST-443 complex	Spain	2010					11
	5248	HSA32	clinical	441	-	Spain	2010					11
	5249	HSA33	clinical	51	ST-443 complex	Spain	2010					11
	5250	HSA35	clinical	443	ST-443 complex	Spain	2010					11
	5255	HSA40	clinical	441	-	Spain	2010					11
	5257	HSA42	clinical	464	ST-464 complex	Spain	2010					11
	5258	HSA43	clinical	-	ST-354 complex	Spain	2010					11
	5260	HSA45	clinical	52	ST-52 complex	Spain	2010					11
	5262	HSA47	clinical	22	ST-22 complex	Spain	2010		Y			11
	5263	HSA48	clinical	122	ST-206 complex	Spain	2010					11
	5264	AV.01	chicken	45	ST-45 complex	Spain	2010					11
	5267	AV.04	chicken	354	ST-354 complex	Spain	2010					11
	5270	AV.07	chicken	227	ST-206 complex	Spain	2010		Y			11
	5272	AV.09	chicken	464	ST-464 complex	Spain	2010					11
	5273	AV.10	chicken	464	ST-464 complex	Spain	2010					11
	5275	AV.12	chicken	572	ST-206 complex	Spain	2010					11
	5276	AV.13	chicken	137	ST-45 complex	Spain	2010					11
	5279	AV.16	chicken	7110	ST-607 complex	Spain	2010					11
	5281	AV.18	chicken	52	ST-52 complex	Spain	2010					11
	5282	AV.19	chicken	1710	-	Spain	2010					11
	5284	AV.21	chicken	441	-	Spain	2010					11
	5285	AV.22	chicken	137	ST-45 complex	Spain	2011					11
	5286	AV.23	chicken	45	ST-45 complex	Spain	2011					11
	5287	AV.24	chicken	137	ST-45 complex	Spain	2011					11
	5288	AV.25	chicken	469	ST-42 complex	Spain	2010	Y	Y			11
	5291	AV.28	chicken	1044	ST-658 complex	Spain	2011					11
	5293	BO.02	cattle	4016	ST-42 complex	Spain	2010	Y	Y	Y		11
	5295	BO.04	cattle	61	ST-61 complex	Spain	2010	Y	Y			11
	5296	BO.05	cattle	122	ST-206 complex	Spain	2010		Y			11
	5297	BO.06	cattle	354	ST-354 complex	Spain	2010			Y		11
	5298	BO.07	cattle	464	ST-464 complex	Spain	2010			Y		11
	5299	BO.08	cattle	50	ST-21 complex	Spain	2010					11
	5300	BO.09	cattle	61	ST-61 complex	Spain	2010	Y	Y			11
	5301	BO.10	cattle	21	ST-21 complex	Spain	2010					11
	5302	BO.11	cattle	42	ST-42 complex	Spain	2010	Y	Y			11
	5303	BO.12	cattle	19	ST-21 complex	Spain	2010					11
	5304	BO.13	cattle	42	ST-42 complex	Spain	2010	Y	Y			11
	5305	BO.14	cattle	61	ST-61 complex	Spain	2010	Y	Y			11
	5306	BO.15	cattle	441	-	Spain	2010					11
	5308	BO.17	cattle	122	ST-206 complex	Spain	2010					11
	5309	BO.18	cattle	575	ST-42 complex	Spain	2010	Y	Y			11
	5311	BO.20	cattle	21	ST-21 complex	Spain	2010					11
	5312	BO.21	cattle	21	ST-21 complex	Spain	2010					11
	5313	BO.22	cattle	21	ST-21 complex	Spain	2011					11
	5316	BO.25	cattle	61	ST-61 complex	Spain	2011		Y			11
	5317	BO.26	cattle	21	ST-21 complex	Spain	2011					11
	5321	BO.30	cattle	61	ST-61 complex	Spain	2011	Y	Y			11
	5322	BO.31	cattle	61	ST-61 complex	Spain	2011	Y	Y			11
	5325	BO.34	cattle	586	-	Spain	2011		Y			11
	5327	BO.36	cattle	42	ST-42 complex	Spain	2011	Y	Y			11
	5442	110-21	cattle	113	ST-21 complex	USA	N/A							SAMN02428995
	5443	129-258	cattle	459	ST-42 complex	USA	N/A		Y					SAMN02429066
	5445	327	turkey	230	ST-45 complex	N/A	2002					18
	5446	1213	cattle	132	ST-508 complex	USA	2002							SAMN02429051
	5447	1577	cattle	122	ST-206 complex	USA	2003							SAMN02428996
	5449	1854	cattle	922	-	USA	2003							SAMN02428998
	5450	1893	cattle	38	ST-48 complex	USA	2003		Y			13
	5451	1928	cattle	806	ST-21 complex	USA	2003					13
	5452	2865	chicken	1953	ST-353 complex	Malaysia	2011					19
	5453	2868	chicken	-	ST-661 complex	Malaysia	2011					19
	5454	2871	chicken	-	ST-661 complex	Malaysia	2011					19
	5455	4197	cattle	21	ST-21 complex	Germany	2009					7
	5456	4199	cattle	21	ST-21 complex	Germany	2009					7
	5457	5070	chicken	677	ST-677 complex	Finland	2004							SAMEA2422243
	5458	6399	cattle	21	ST-21 complex	Germany	2007					7
	5459	12502	chicken	5	ST-353 complex	UK	2011							SAMEA3487088
	5460	51037	chicken	939	ST-353 complex	USA	N/A							SAMN02429016
	5461	51494	chicken	4834	ST-353 complex	USA	N/A							SAMN02429005
	5462	53161	chicken	4838	ST-353 complex	USA	N/A							SAMN02429012
	5463	55037	chicken	45	ST-45 complex	USA	N/A							SAMN02429009
	5464	60004	chicken	4836	-	USA	N/A							SAMN02429007
	5465	86605	chicken	4840	ST-48 complex	USA	N/A							SAMN02429045
	5466	87330	chicken	50	ST-21 complex	USA	2012							SAMN02428964
	5467	87459	chicken	452	ST-353 complex	USA	N/A							SAMN02428951
	5468	ATCC 33560	cattle	403	ST-403 complex	N/A	1970					22
	5473	CVM_N279	chicken	3510	ST-353 complex	USA	2004							SAMN02693031
	5474	CVM_N534	chicken	462	ST-353 complex	USA	2004							SAMN02693014
	5475	CVM_N1630	chicken	6052	ST-48 complex	USA	2004							SAMN02693021
	5476	CVM_N9016	chicken	48	ST-48 complex	USA	2006							SAMN02693026
	5477	CVM_N9095	chicken	8813	ST-353 complex	USA	2006							SAMN02693034
	5478	CVM_N15262	chicken	353	ST-353 complex	USA	2007							SAMN02693016
	5479	CVM_N42547	chicken	222	ST-206 complex	USA	2012							SAMN03344551
	5480	CVM_N51684	chicken	7729	ST-353 complex	USA	2013							SAMN03344561
	5481	CVM_N51691	chicken	2934	ST-353 complex	USA	2013							SAMN03344562
	5482	CZHG01	chicken	824	ST-257 complex	Spain	2010							SAMEA3556505
	5483	CZHH01	chicken	48	ST-48 complex	Spain	2010		Y					SAMEA3556551
	5484	CZHI01	chicken	52	ST-52 complex	Spain	2010							SAMEA3556531
	5485	CZHJ01	chicken	904	ST-607 complex	Spain	2010							SAMEA3556523
	5486	CZHK01	chicken	441	-	Spain	2010							SAMEA3556538
	5488	CZHM01	chicken	572	ST-206 complex	Spain	2010							SAMEA3556532
	5489	CZHN01	chicken	45	ST-45 complex	Spain	2010							SAMEA3556511
	5490	CZHO01	chicken	2123	ST-362 complex	Spain	2010		Y					SAMEA3556548
	5491	CZHP01	chicken	45	ST-45 complex	Spain	2010							SAMEA3556535
	5493	CZHR01	chicken	122	ST-206 complex	Spain	2010							SAMEA3556543
	5494	CZHS01	chicken	148	ST-21 complex	Spain	2010							SAMEA3556542
	5495	CZHT01	chicken	51	ST-443 complex	Spain	2010			Y				SAMEA3556508
	5496	CZHU01	chicken	46	ST-206 complex	Spain	2010		Y					SAMEA3556547
	5497	CZHV01	chicken	904	ST-607 complex	Spain	2010							SAMEA3556516
	5499	CZHX01	chicken	367	ST-257 complex	Spain	2010							SAMEA3556527
	5500	CZHY01	chicken	883	ST-21 complex	Spain	2010							SAMEA3556520
	5501	CZHZ01	chicken	583	ST-45 complex	Spain	2010							SAMEA3556513
	5502	CZIA01	chicken	2180	ST-658 complex	Spain	2010							SAMEA3556528
	5503	CZIB01	chicken	443	ST-443 complex	Spain	2010			Y				SAMEA3556519
	5504	CZIC01	chicken	262	ST-21 complex	Spain	2010							SAMEA3556545
	5505	CZID01	chicken	52	ST-52 complex	Spain	2010							SAMEA3556533
	5506	CZIE01	chicken	21	ST-21 complex	Spain	2010							SAMEA3556509
	5507	CZIF01	chicken	48	ST-48 complex	Spain	2010							SAMEA3556553
	5510	CZII01	chicken	356	ST-353 complex	Spain	2010							SAMEA3556507
	5512	CZIK01	chicken	45	ST-45 complex	Spain	2010							SAMEA3556506
	5513	CZIL01	chicken	51	ST-443 complex	Spain	2010							SAMEA3556510
	5514	CZIM01	chicken	45	ST-45 complex	Spain	2010							SAMEA3556517
	5516	CZIO01	chicken	50	ST-21 complex	Spain	2010							SAMEA3556514
	5517	CZIP01	chicken	464	ST-464 complex	Spain	2010							SAMEA3556521
	5518	CZIQ01	chicken	356	ST-353 complex	Spain	2010							SAMEA3556550
	5519	CZIR01	chicken	354	ST-354 complex	Spain	2010							SAMEA3556530
	5520	CZIS01	chicken	51	ST-443 complex	Spain	2010							SAMEA3556546
	5521	CZIT01	chicken	572	ST-206 complex	Spain	2010							SAMEA3556537
	5522	CZIU01	chicken	122	ST-206 complex	Spain	2010							SAMEA3556544
	5523	CZIV01	chicken	441	-	Spain	2010							SAMEA3556536
	5524	CZIW01	chicken	45	ST-45 complex	Spain	2010							SAMEA3556539
	5525	CZIX01	chicken	904	ST-607 complex	Spain	2010							SAMEA3556529
	5526	CZIY01	chicken	148	ST-21 complex	Spain	2010							SAMEA3556541
	5530	CZJC01	chicken	42	ST-42 complex	Spain	2010	Y	Y					SAMEA3556556
	5531	CZJD01	chicken	48	ST-48 complex	Spain	2010							SAMEA3556554
	5532	CZJE01	chicken	42	ST-42 complex	Spain	2010	Y	Y					SAMEA3556555
	5533	CZJF01	chicken	47	ST-21 complex	Spain	2010							SAMEA3556562
	5534	CZJG01	chicken	2364	ST-353 complex	Spain	2010							SAMEA3556560
	5535	CZJH01	chicken	19	ST-21 complex	Spain	2010							SAMEA3556559
	5536	CZJI01	chicken	47	ST-21 complex	Spain	2010		Y					SAMEA3556564
	5537	CZJJ01	chicken	-	ST-42 complex	Spain	2010	Y	Y					SAMEA3556558
	5538	CZJM01	chicken	47	ST-21 complex	Spain	2010		Y					SAMEA3556563
	5541	DFVF1099	chicken	21	ST-21 complex	N/A	N/A					17
	5542	FBFY01	rabbit	677	ST-677 complex	UK	2000							SAMEA3683219
	5543	FBHK01	farm environment	48	ST-48 complex	UK	2013							SAMEA3683258
	5544	FBHX01	farm environment	257	ST-257 complex	UK	2013							SAMEA3683273
	5545	FBIA01	farm environment	574	ST-574 complex	UK	2006							SAMEA3683272
	5546	FBIF01	farm environment	257	ST-257 complex	UK	2013							SAMEA3683281
	5547	FBIT01	farm environment	8333	-	UK	2013							SAMEA3683292
	5548	FBJA01	farm environment	8333	-	UK	2013							SAMEA3683300
	5549	FBJN01	farm environment	262	ST-21 complex	UK	2013							SAMEA3683313
	5550	FBML01	farm environment	262	ST-21 complex	UK	2013							SAMEA3683390
	5552	LMG_9872	clinical	677	ST-677 complex	Sweden	2005							SAMN02429000
	5554	LMG_23211	chicken	220	ST-179 complex	Belgium	1998-2001					13
	5555	LMG_23216	chicken	4835	-	Belgium	1998-2001					13
	5556	LMG_23218	chicken	48	ST-48 complex	Belgium	1998-2001					13
	5560	MTVDSCj07	chicken	8789	ST-21 complex	USA	2013							SAMN03380191
	5561	MTVDSCj13	chicken	460	ST-460 complex	USA	2013							SAMN03380192
	5562	MTVDSCj16	chicken	1911	-	USA	2013							SAMN03380193
	5563	MTVDSCj20	chicken	8785	ST-45 complex	USA	2013							SAMN02864993
	5564	OD267	chicken	50	ST-21 complex	USA	2009							SAMN04545450
	5569	P110B	chicken	474	ST-48 complex	New Zealand	2005					3
	5570	P854	chicken	573	ST-573 complex	UK	N/A			Y				SAMN02471608
	5571	R14	chicken	356	ST-353 complex	N/A	N/A					4
	5573	RC009	chicken	132	ST-508 complex	UK	2011							SAMEA3487038
	5575	RC104	chicken	4279	ST-1275 complex	UK	2011							SAMEA3487048
	5576	RC168	chicken	814	ST-661 complex	UK	2011							SAMEA3487055
	5577	RC169	chicken	814	ST-661 complex	UK	2011							SAMEA3487056
	5587	RC429	chicken	45	ST-45 complex	UK	2011							SAMEA3487082
	5592	RM1285	chicken	50	ST-21 complex	USA	1997					8
	5593	S3_	chicken	354	ST-354 complex	USA	2010					6
	5595	WP2202	chicken	50	ST-21 complex	USA	2009							SAMN04545451
	5596	YH001	cattle	806	ST-21 complex	USA	2014					9
	5748	79-369	cattle	61	ST-61 complex	USA	1979	Y	Y				PRJNA524315	SRR8787358
	6357	NCTC11351	-	403	ST-403 complex	Brussels	1980							SAMEA2479571
	14436		clinical	42	ST-42 complex	UK	2006				Y	23
	14475		clinical	61	ST-61 complex	UK	2006				Y	23
	14540		clinical	42	ST-42 complex	UK	2006				Y	23
	14548		clinical	61	ST-61 complex	UK	2007				Y	23
	14716		clinical	61	ST-61 complex	UK	2007				Y	23
	14820		clinical	42	ST-42 complex	UK	2007				Y	23
	77592		clinical	42	ST-42 complex	UK	-				Y	23
