# Supplementary material for: Agricultural intensification and the evolution of host specialism in the enteric pathogen Campylobacter jejuni
Source: Proc Natl Acad Sci U S A. 2020 May 4;117(20):11018–28. doi: 10.1073/pnas.1917168117 (PMC7245135; doi:10.1073/pnas.1917168117)
Supplement: Supplementary File [file pnas.1917168117.sd02.xlsx]

## Sheet: Sheet1
	Table S2. Prevalence in 14 C. jejuni clonal complexes of 301 genes identified as being distinctly associated with the emergence of ST-61 complex isolates from ST-21 clonal complex.
	Name	Alias	Transcriptional unit numbera	Genome position on C. jejuni NCTC11168 reference genome	Fraction of gene recombining (% CDS length)b	Predicted functionc	Category code	Predicted COG category description	Prevalence in ST-21 complex cattle & sheep (n=40)d	Prevalence in ST-21 complex chicken (n=73)	Prevalence in ST-61 complex (n=49)d	Prevalence in ST-42 complex (n=22)	Prevalence in ST-45 complex cattle (n=9)	Prevalence in ST-45 complex chicken (n=56)	Prevalence in ST-257 complex chicken (n=26)	Prevalence in ST-353 complex chicken (n=32)	Prevalence in ST-354 complex cattle (n=1)	Prevalence in ST-354 complex chicken (n=11)	Prevalence in ST-443 complex chicken (n=7)	Prevalence in ST-464 complex cattle (n=1)	Prevalence in ST-464 complex chicken (n=13)	Prevalence in ST-573 complex chicken (n=5)	Prevalence in ST-574 complex chicken (n=7)	Prevalence in ST-607 complex chicken (n=10)	Prevalence in ST-661 complex chicken (n=23)
	Accessory genes highly prevalent in ST-61 complex but missing in ST-21 complex
	CJM1_RS06530	-	-	-	-	Hypothetical protein	-	-	0/40 (0.00%)	2/73 (2.74%)	44/49 (89.80%)	18/22 (81.82%)	9/9 (100.00%)	55/56 (98.21%)	0/26 (0.00%)	0/32 (0.00%)	0/1 (0.00%)	0/11 (0.00%)	0/7 (0.00%)	0/1 (0.00%)	0/13 (0.00%)	0/5 (0.00%)	0/7 (0.00%)	0/10 (0.00%)	0/23 (0.00%)
	CJM1_RS06535	-	-	-	-	Plasmid stabilization system protein	R	General function prediction only	0/40 (0.00%)	2/73 (2.74%)	44/49 (89.80%)	18/22 (81.82%)	9/9 (100.00%)	52/56 (92.86%)	0/26 (0.00%)	26/32 (81.25%)	0/1 (0.00%)	0/11 (0.00%)	0/7 (0.00%)	0/1 (0.00%)	0/13 (0.00%)	0/5 (0.00%)	0/7 (0.00%)	0/10 (0.00%)	0/23 (0.00%)
	id1956_0137	cj1340-like	-	-	-	Motility accessory factor (homolog)	S	Function unknown	0/40 (0.00%)	0/73 (0%)	45/49 (91.84%)	21/22 (95.45%)	3/9 (33.33%)	12/56 (21.43%)	0/26 (0.00%)	0/32 (0.00%)	0/1 (0.00%)	0/11 (0.00%)	0/7 (0.00%)	0/1 (0.00%)	0/13 (0.00%)	0/5 (0.00%)	0/7 (0.00%)	0/10 (0.00%)	0/23 (0.00%)
	id3193_0984	cj1341-like	-	-	-	Motility accessory factor (homolog)	S	Function unknown	0/40 (0.00%)	0/73 (0%)	44/49 (89.80%)	20/22 (90.91%)	1/9 (11.11%)	5/56 (8.93%)	25/26 (96.15%)	1/32 (3.13%)	0/1 (0.00%)	0/11 (0.00%)	0/7 (0.00%)	0/1 (0.00%)	3/13 (23.08%)	0/5 (0.00%)	1/7 (14.29%)	0/10 (0.00%)	0/23 (0.00%)
	id380_0014	-	-	-	-	Hypothetical protein	-	-	1/40 (2.50%)	3/73 (4.11%)	48/49 (97.96%)	22/22 (100.00%)	9/9 (100.00%)	52/56 (92.86%)	1/26 (3.85%)	0/32 (0.00%)	0/1 (0.00%)	0/11 (0.00%)	2/7 (28.57%)	0/1 (0.00%)	0/13 (0.00%)	0/5 (0.00%)	0/7 (0.00%)	1/10 (10.00%)	0/23 (0.00%)
	id5316_0084	-	-	-	-	Putative McrB subunit of the McrBC restriction endonuclease system	-	-	0/40 (0.00%)	0/73 (0%)	48/49 (97.96%)	15/22 (68.18%)	0/9 (0.00%)	0/56 (0.00%)	0/26 (0.00%)	3/32 (9.38%)	0/1 (0.00%)	2/11 (18.18%)	0/7 (0.00%)	1/1 (100.00%)	4/13 (30.77%)	4/5 (80.00%)	2/7 (28.57%)	3/10 (30.00%)	0/23 (0.00%)
	CJM1_RS01995	-	-	-	-	Hypothetical protein	-	-	0/40 (0.00%)	2/73 (2.74%)	49/49 (100.00%)	0/22 (0.00%)	9/9 (100.00%)	56/56 (100.00%)	0/26 (0.00%)	23/32 (71.88%)	1/1 (100.00%)	9/11 (81.82%)	0/7 (0.00%)	1/1 (100.00%)	13/13 (100.00%)	0/5 (0.00%)	0/7 (0.00%)	0/10 (0.00%)	0/23 (0.00%)
	CJM1_RS02000	-	-	-	-	Hypothetical protein	-	-	0/40 (0.00%)	0/73 (0%)	49/49 (100.00%)	0/22 (0.00%)	9/9 (100.00%)	48/56 (85.71%)	0/26 (0.00%)	0/32 (0.00%)	0/1 (0.00%)	0/11 (0.00%)	0/7 (0.00%)	0/1 (0.00%)	0/13 (0.00%)	0/5 (0.00%)	0/7 (0.00%)	0/10 (0.00%)	0/23 (0.00%)
	CJM1_RS02005	-	-	-	-	Hypothetical protein	-	-	0/40 (0.00%)	0/73 (0%)	49/49 (100.00%)	0/22 (0.00%)	9/9 (100.00%)	48/56 (85.71%)	0/26 (0.00%)	0/32 (0.00%)	0/1 (0.00%)	0/11 (0.00%)	0/7 (0.00%)	0/1 (0.00%)	0/13 (0.00%)	0/5 (0.00%)	0/7 (0.00%)	0/10 (0.00%)	0/23 (0.00%)
	CJM1_RS05095	-	-	-	-	Type I restriction endonuclease subunit S	V	Defense mechanisms	0/40 (0.00%)	0/73 (0%)	48/49 (97.96%)	0/22 (0.00%)	9/9 (100.00%)	54/56 (96.43%)	25/26 (96.15%)	2/32 (6.25%)	0/1 (0.00%)	2/11 (18.18%)	3/7 (42.86%)	0/1 (0.00%)	0/13 (0.00%)	0/5 (0.00%)	0/7 (0.00%)	0/10 (0.00%)	1/23 (4.35%)
	CJM1_RS05100	-	-	-	-	Hypothetical protein	-	-	0/40 (0.00%)	0/73 (0%)	47/49 (95.92%)	0/22 (0.00%)	9/9 (100.00%)	54/56 (96.43%)	25/26 (96.15%)	2/32 (6.25%)	0/1 (0.00%)	2/11 (18.18%)	6/7 (85.71%)	0/1 (0.00%)	0/13 (0.00%)	0/5 (0.00%)	0/7 (0.00%)	0/10 (0.00%)	1/23 (4.35%)
	CJM1_RS05105	-	-	-	-	Hypothetical protein	-	-	0/40 (0.00%)	0/73 (0%)	47/49 (95.92%)	0/22 (0.00%)	9/9 (100.00%)	51/56 (91.07%)	24/26 (92.31%)	2/32 (6.25%)	0/1 (0.00%)	2/11 (18.18%)	6/7 (85.71%)	0/1 (0.00%)	0/13 (0.00%)	0/5 (0.00%)	0/7 (0.00%)	0/10 (0.00%)	1/23 (4.35%)
	CJM1_RS05110	-	-	-	-	Type I restriction-modification protein subunit M	V	Defense mechanisms	0/40 (0.00%)	2/73 (2.74%)	49/49 (100.00%)	0/22 (0.00%)	9/9 (100.00%)	54/56 (96.43%)	26/26 (100.00%)	5/32 (15.63%)	0/1 (0.00%)	2/11 (18.18%)	6/7 (85.71%)	0/1 (0.00%)	0/13 (0.00%)	0/5 (0.00%)	0/7 (0.00%)	0/10 (0.00%)	1/23 (4.35%)
	id13_0676	-	-	-	-	Membrane protein, putative	-	-	3/40 (7.50%)	0/73 (0%)	47/49 (95.92%)	0/22 (0.00%)	0/9 (0.00%)	0/56 (0.00%)	0/26 (0.00%)	4/32 (12.50%)	1/1 (100.00%)	11/11 (100.00%)	0/7 (0.00%)	0/1 (0.00%)	0/13 (0.00%)	5/5 (100.00%)	0/7 (0.00%)	9/10 (90.00%)	21/23 (91.30%)
	id13_0677	-	-	-	-	Hypothetical protein	-	-	3/40 (7.50%)	0/73 (0%)	48/49 (97.96%)	0/22 (0.00%)	0/9 (0.00%)	0/56 (0.00%)	0/26 (0.00%)	4/32 (12.50%)	1/1 (100.00%)	11/11 (100.00%)	0/7 (0.00%)	0/1 (0.00%)	0/13 (0.00%)	5/5 (100.00%)	0/7 (0.00%)	10/10 (100.00%)	21/23 (91.30%)
	id13_0678	-	-	-	-	Hypothetical protein	-	-	3/40 (7.50%)	0/73 (0%)	48/49 (97.96%)	0/22 (0.00%)	0/9 (0.00%)	0/56 (0.00%)	0/26 (0.00%)	4/32 (12.50%)	1/1 (100.00%)	11/11 (100.00%)	0/7 (0.00%)	0/1 (0.00%)	0/13 (0.00%)	5/5 (100.00%)	0/7 (0.00%)	10/10 (100.00%)	21/23 (91.30%)
	id13_0713	-	-	-	-	Hypothetical protein	-	-	0/40 (0.00%)	2/73 (2.74%)	49/49 (100.00%)	0/22 (0.00%)	0/9 (0.00%)	0/56 (0.00%)	25/26 (96.15%)	17/32 (53.13%)	1/1 (100.00%)	8/11 (72.73%)	6/7 (85.71%)	1/1 (100.00%)	13/13 (100.00%)	0/5 (0.00%)	7/7 (100.00%)	10/10 (100.00%)	0/23 (0.00%)
	id13_0895	-	-	-	-	Hypothetical protein	-	-	0/40 (0.00%)	0/73 (0%)	47/49 (95.92%)	0/22 (0.00%)	0/9 (0.00%)	0/56 (0.00%)	0/26 (0.00%)	25/32 (78.13%)	0/1 (0.00%)	0/11 (0.00%)	6/7 (85.71%)	0/1 (0.00%)	0/13 (0.00%)	0/5 (0.00%)	0/7 (0.00%)	0/10 (0.00%)	0/23 (0.00%)
	id13_0897	-	-	-	-	Hypothetical protein	-	-	0/40 (0.00%)	0/73 (0%)	48/49 (97.96%)	0/22 (0.00%)	0/9 (0.00%)	0/56 (0.00%)	0/26 (0.00%)	26/32 (81.25%)	0/1 (0.00%)	0/11 (0.00%)	6/7 (85.71%)	0/1 (0.00%)	0/13 (0.00%)	0/5 (0.00%)	0/7 (0.00%)	0/10 (0.00%)	0/23 (0.00%)
	id13_0898	-	-	-	-	Hypothetical protein	-	-	0/40 (0.00%)	0/73 (0%)	48/49 (97.96%)	0/22 (0.00%)	0/9 (0.00%)	0/56 (0.00%)	0/26 (0.00%)	26/32 (81.25%)	0/1 (0.00%)	0/11 (0.00%)	6/7 (85.71%)	0/1 (0.00%)	0/13 (0.00%)	0/5 (0.00%)	0/7 (0.00%)	0/10 (0.00%)	0/23 (0.00%)
	id13_0899	-	-	-	-	Hypothetical protein	-	-	0/40 (0.00%)	0/73 (0%)	49/49 (100.00%)	0/22 (0.00%)	0/9 (0.00%)	0/56 (0.00%)	0/26 (0.00%)	26/32 (81.25%)	0/1 (0.00%)	0/11 (0.00%)	6/7 (85.71%)	0/1 (0.00%)	0/13 (0.00%)	0/5 (0.00%)	0/7 (0.00%)	0/10 (0.00%)	0/23 (0.00%)
	id13_0900	-	-	-	-	Integrase	L	Replication, recombination and repair	0/40 (0.00%)	0/73 (0%)	49/49 (100.00%)	0/22 (0.00%)	0/9 (0.00%)	0/56 (0.00%)	0/26 (0.00%)	26/32 (81.25%)	0/1 (0.00%)	0/11 (0.00%)	6/7 (85.71%)	0/1 (0.00%)	0/13 (0.00%)	0/5 (0.00%)	0/7 (0.00%)	0/10 (0.00%)	0/23 (0.00%)
	id13_0901	-	-	-	-	Integrase	-	-	0/40 (0.00%)	0/73 (0%)	49/49 (100.00%)	0/22 (0.00%)	0/9 (0.00%)	0/56 (0.00%)	0/26 (0.00%)	26/32 (81.25%)	0/1 (0.00%)	0/11 (0.00%)	0/7 (0.00%)	0/1 (0.00%)	0/13 (0.00%)	0/5 (0.00%)	0/7 (0.00%)	0/10 (0.00%)	0/23 (0.00%)
	id13_1608	-	-	-	-	Replicative DNA helicase (EC 3.6.1.-)	L	Replication, recombination and repair	0/40 (0.00%)	0/73 (0%)	48/49 (97.96%)	0/22 (0.00%)	0/9 (0.00%)	0/56 (0.00%)	0/26 (0.00%)	25/32 (78.13%)	0/1 (0.00%)	0/11 (0.00%)	6/7 (85.71%)	0/1 (0.00%)	0/13 (0.00%)	0/5 (0.00%)	0/7 (0.00%)	0/10 (0.00%)	0/23 (0.00%)
	id1768_1239	-	-	-	-	Hypothetical protein	-	-	0/40 (0.00%)	0/73 (0%)	49/49 (100.00%)	0/22 (0.00%)	0/9 (0.00%)	0/56 (0.00%)	2/26 (7.69%)	0/32 (0.00%)	0/1 (0.00%)	0/11 (0.00%)	0/7 (0.00%)	0/1 (0.00%)	0/13 (0.00%)	0/5 (0.00%)	0/7 (0.00%)	0/10 (0.00%)	0/23 (0.00%)
	id191_0854	-	-	-	-	Hypothetical protein	-	-	0/40 (0.00%)	0/73 (0%)	46/49 (93.88%)	0/22 (0.00%)	0/9 (0.00%)	0/56 (0.00%)	0/26 (0.00%)	25/32 (78.13%)	0/1 (0.00%)	0/11 (0.00%)	6/7 (85.71%)	0/1 (0.00%)	0/13 (0.00%)	0/5 (0.00%)	0/7 (0.00%)	0/10 (0.00%)	0/23 (0.00%)
	id193_0148	-	-	-	-	Replicative DNA helicase (EC 3.6.1.-)	-	-	0/40 (0.00%)	0/73 (0%)	46/49 (93.88%)	0/22 (0.00%)	0/9 (0.00%)	0/56 (0.00%)	0/26 (0.00%)	25/32 (78.13%)	0/1 (0.00%)	0/11 (0.00%)	6/7 (85.71%)	0/1 (0.00%)	0/13 (0.00%)	0/5 (0.00%)	0/7 (0.00%)	0/10 (0.00%)	0/23 (0.00%)
	id2025_0073	-	-	-	-	Hypothetical protein	-	-	0/40 (0.00%)	0/73 (0%)	47/49 (95.92%)	0/22 (0.00%)	0/9 (0.00%)	0/56 (0.00%)	0/26 (0.00%)	24/32 (75%)	0/1 (0.00%)	0/11 (0.00%)	6/7 (85.71%)	0/1 (0.00%)	0/13 (0.00%)	0/5 (0.00%)	0/7 (0.00%)	0/10 (0.00%)	0/23 (0.00%)
	id86_0065	-	-	-	-	Hypothetical protein	-	-	0/40 (0.00%)	0/73 (0%)	46/49 (93.88%)	0/22 (0.00%)	0/9 (0.00%)	0/56 (0.00%)	0/26 (0.00%)	25/32 (78.13%)	0/1 (0.00%)	0/11 (0.00%)	6/7 (85.71%)	0/1 (0.00%)	0/13 (0.00%)	0/5 (0.00%)	0/7 (0.00%)	0/10 (0.00%)	0/23 (0.00%)
	id86_0802	-	-	-	-	CMP-N-acetylneuraminate-beta-galactosamide- alpha-2,3-sialyltransferase	-	-	3/40 (7.50%)	2/73 (2.74%)	44/49 (89.80%)	0/22 (0.00%)	0/9 (0.00%)	0/56 (0.00%)	0/26 (0.00%)	1/32 (3.13%)	0/1 (0.00%)	0/11 (0.00%)	0/7 (0.00%)	0/1 (0.00%)	0/13 (0.00%)	0/5 (0.00%)	0/7 (0.00%)	0/10 (0.00%)	0/23 (0.00%)
	id86_0803	-	-	-	-	Capsular polysaccharide biosynthesis heptosyltransferase HddD	-	-	4/40 (10.00%)	3/73 (4.11%)	47/49 (95.92%)	0/22 (0.00%)	0/9 (0.00%)	0/56 (0.00%)	0/26 (0.00%)	1/32 (3.13%)	0/1 (0.00%)	0/11 (0.00%)	0/7 (0.00%)	0/1 (0.00%)	0/13 (0.00%)	0/5 (0.00%)	0/7 (0.00%)	0/10 (0.00%)	0/23 (0.00%)
	id86_1035	-	-	-	-	Hypothetical protein	-	-	0/40 (0.00%)	0/73 (0%)	47/49 (95.92%)	0/22 (0.00%)	0/9 (0.00%)	0/56 (0.00%)	0/26 (0.00%)	0/32 (0.00%)	0/1 (0.00%)	0/11 (0.00%)	0/7 (0.00%)	0/1 (0.00%)	0/13 (0.00%)	0/5 (0.00%)	0/7 (0.00%)	0/10 (0.00%)	0/23 (0.00%)
	id86_1036	-	-	-	-	Hypothetical protein	-	-	0/40 (0.00%)	0/73 (0%)	48/49 (97.96%)	0/22 (0.00%)	0/9 (0.00%)	0/56 (0.00%)	0/26 (0.00%)	24/32 (75.00%)	0/1 (0.00%)	0/11 (0.00%)	6/7 (85.71%)	0/1 (0.00%)	0/13 (0.00%)	0/5 (0.00%)	0/7 (0.00%)	0/10 (0.00%)	0/23 (0.00%)
	id86_1038	-	-	-	-	Hypothetical protein	-	-	0/40 (0.00%)	0/73 (0%)	48/49 (97.96%)	0/22 (0.00%)	0/9 (0.00%)	0/56 (0.00%)	0/26 (0.00%)	24/32 (75.00%)	0/1 (0.00%)	0/11 (0.00%)	6/7 (85.71%)	0/1 (0.00%)	0/13 (0.00%)	0/5 (0.00%)	0/7 (0.00%)	0/10 (0.00%)	0/23 (0.00%)
	id88_1623	-	-	-	-	Hypothetical protein	-	-	0/40 (0.00%)	2/73 (2.74%)	49/49 (100.00%)	0/22 (0.00%)	5/9 (55.56%)	39/56 (69.64%)	25/26 (96.15%)	17/32 (53.13%)	1/1 (100.00%)	9/11 (81.82%)	6/7 (85.71%)	1/1 (100.00%)	13/13 (100.00%)	0/5 (0.00%)	7/7 (100.00%)	10/10 (100.00%)	0/23 (0.00%)
	Accessory genes highly prevalent in ST-21 complex but missing in ST-61 complex
	cj1319	-	495	1248624..1249595	-	Putative nucleotide sugar dehydratase	M	Cell wall/membrane biogenesis genes	40/40 (100.00%)	73/73 (100%)	1/49 (2.04%)	0/22 (0.00%)	5/9 (55.56%)	39/56 (69.64%)	26/26 (100.00%)	32/32 (100.00%)	1/1 (100.00%)	11/11 (100.00%)	7/7 (100.00%)	1/1 (100.00%)	13/13 (100.00%)	5/5 (100.00%)	7/7 (100.00%)	10/10 (100.00%)	23/23 (100.00%)
	cj1320	-	495	1249588..1250742	-	Putative DegT family aminotransferase	M	Cell wall/membrane biogenesis genes	40/40 (100.00%)	73/73 (100%)	2/49 (4.08%)	0/22 (0.00%)	5/9 (55.56%)	39/56 (69.64%)	26/26 (100.00%)	32/32 (100.00%)	1/1 (100.00%)	11/11 (100.00%)	7/7 (100.00%)	1/1 (100.00%)	13/13 (100.00%)	5/5 (100.00%)	7/7 (100.00%)	10/10 (100.00%)	23/23 (100.00%)
	cj1324	-	498	1252278..1253399	-	Hypothetical protein	D	Cell cycle control, mitosis and meiosis genes	40/40 (100.00%)	72/73 (98.63%)	1/49 (2.04%)	0/22 (0.00%)	3/9 (33.33%)	6/56 (10.71%)	22/26 (84.62%)	31/32 (96.88%)	0/1 (0.00%)	1/11 (9.09%)	6/7 (85.71%)	1/1 (100.00%)	13/13 (100.00%)	4/5 (80.00%)	6/7 (85.71%)	10/10 (100.00%)	18/23 (78.26%)
	cj1325	-	498	1253417..1254092	-	Putative methyltransferase	J	Translation	40/40 (100.00%)	72/73 (98.63%)	1/49 (2.04%)	0/22 (0.00%)	0/9 (0.00%)	1/56 (1.79%)	26/26 (100.00%)	31/32 (96.88%)	0/1 (0.00%)	1/11 (9.09%)	0/7 (0.00%)	1/1 (100.00%)	13/13 (100.00%)	4/5 (80.00%)	6/7 (85.71%)	10/10 (100.00%)	14/23 (60.87%)
	cj1327	neuB2	498	1254132..1255136	-	N-acetylneuraminic acid synthetase	M	Cell wall/membrane biogenesis genes	40/40 (100.00%)	73/73 (100%)	2/49 (4.08%)	0/22 (0.00%)	5/9 (55.56%)	39/56 (69.64%)	26/26 (100.00%)	32/32 (100.00%)	1/1 (100.00%)	11/11 (100.00%)	7/7 (100.00%)	1/1 (100.00%)	13/13 (100.00%)	5/5 (100.00%)	7/7 (100.00%)	10/10 (100.00%)	23/23 (100.00%)
	cj1328	neuC2	498	1255129..1256283	-	Putative UDP-N-acetylglucosamine 2-epimerase	M	Cell wall/membrane biogenesis genes	40/40 (100.00%)	73/73 (100%)	1/49 (2.04%)	0/22 (0.00%)	5/9 (55.56%)	39/56 (69.64%)	26/26 (100.00%)	32/32 (100.00%)	1/1 (100.00%)	11/11 (100.00%)	7/7 (100.00%)	1/1 (100.00%)	13/13 (100.00%)	5/5 (100.00%)	7/7 (100.00%)	10/10 (100.00%)	23/23 (100.00%)
	cj1329	-	498	1256292..1257317	-	Putative sugar-phosphate nucleotide transferase	J	Translation	40/40 (100.00%)	73/73 (100%)	1/49 (2.04%)	0/22 (0.00%)	5/9 (55.56%)	39/56 (69.64%)	26/26 (100.00%)	32/32 (100.00%)	1/1 (100.00%)	11/11 (100.00%)	7/7 (100.00%)	1/1 (100.00%)	13/13 (100.00%)	5/5 (100.00%)	7/7 (100.00%)	9/10 (90.00%)	23/23 (100.00%)
	cj1330	-	498	1257314..1258219	-	Hypothetical protein	R	General function prediction only	40/40 (100.00%)	73/73 (100%)	1/49 (2.04%)	0/22 (0.00%)	5/9 (55.56%)	39/56 (69.64%)	26/26 (100.00%)	32/32 (100.00%)	1/1 (100.00%)	11/11 (100.00%)	7/7 (100.00%)	1/1 (100.00%)	13/13 (100.00%)	5/5 (100.00%)	7/7 (100.00%)	10/10 (100.00%)	23/23 (100.00%)
	cj1331	ptmB	498	1258212..1258919	-	Acylneuraminate cytidylyltransferase	M	Cell wall/membrane biogenesis genes	40/40 (100.00%)	73/73 (100%)	2/49 (4.08%)	0/22 (0.00%)	5/9 (55.56%)	39/56 (69.64%)	26/26 (100.00%)	32/32 (100.00%)	1/1 (100.00%)	11/11 (100.00%)	7/7 (100.00%)	1/1 (100.00%)	13/13 (100.00%)	5/5 (100.00%)	7/7 (100.00%)	10/10 (100.00%)	23/23 (100.00%)
	cj1332	ptmA	498	1258919..1259689	-	Flagellin modification protein A	I	Lipid transport and metabolism genes	40/40 (100.00%)	73/73 (100%)	2/49 (4.08%)	0/22 (0.00%)	5/9 (55.56%)	39/56 (69.64%)	26/26 (100.00%)	32/32 (100.00%)	1/1 (100.00%)	11/11 (100.00%)	7/7 (100.00%)	1/1 (100.00%)	13/13 (100.00%)	5/5 (100.00%)	7/7 (100.00%)	10/10 (100.00%)	23/23 (100.00%)
	cj0122	-	51	124789..125478	-	Hypothetical protein	X	Not assigned to COGs	40/40 (100.00%)	73/73 (100%)	1/49 (2.04%)	0/22 (0.00%)	0/9 (0.00%)	0/56 (0.00%)	24/26 (92.30%)	32/32 (100.00%)	1/1 (100.00%)	11/11 (100.00%)	6/7 (85.71%)	1/1 (100.00%)	13/13 (100.00%)	5/5 (100.00%)	7/7 (100.00%)	10/10 (100.00%)	5/23 (21.73%)
	cj0423	-	168	387168..387395	-	Putative integral membrane protein	X	Not assigned to COGs	40/40 (100.00%)	70/73 (95.89%)	0/49 (0.00%)	0/22 (0.00%)	0/9 (0.00%)	0/56 (0.00%)	26/26 (100.00%)	9/32 (28.12%)	0/1 (0.00%)	2/11 (18.18%)	5/7 (71.42)	0/1 (0.00%)	0/13 (0.00%)	1/5 (20.00%)	7/7 (100.00%)	10/10 (100.00%)	0/23 (0.00%)
	cj0424	-	169	387404..388036	-	Putative acidic periplasmic protein	S	Function unknown genes	39/40 (97.50%)	71/73 (97.26%)	0/49 (0.00%)	0/22 (0.00%)	0/9 (0.00%)	0/56 (0.00%)	26/26 (100.00%)	9/32 (28.12%)	0/1 (0.00%)	0/11 (0.00%)	6/7 (85.71%)	0/1 (0.00%)	0/13 (0.00%)	0/5 (0.00%)	7/7 (100.00%)	10/10 (100.00%)	0/23 (0.00%)
	cj0425	-	169	388049..388465	-	Putative periplasmic protein	X	Not assigned to COGs	39/40 (97.50%)	71/73 (97.26%)	0/49 (0.00%)	0/22 (0.00%)	0/9 (0.00%)	0/56 (0.00%)	26/26 (100.00%)	9/32 (28.12%)	0/1 (0.00%)	2/11 (18.18%)	6/7 (85.71%)	0/1 (0.00%)	0/13 (0.00%)	1/5 (20.00%)	7/7 (100.00%)	10/10 (100.00%)	0/23 (0.00%)
	cj0480c	-	198	447705..448466	-	Putative transcriptional regulator	K	Transcription	40/40 (100.00%)	73/73 (100%)	0/49 (0.00%)	0/22 (0.00%)	0/9 (0.00%)	0/56 (0.00%)	25/26 (96.15%)	4/32 (12.50%)	1/1 (100.00%)	9/11 (81.82%)	6/7 (85.71%)	0/1 (0.00%)	0/13 (0.00%)	0/5 (0.00%)	7/7 (100.00%)	9/10 (90.00%)	0/23 (0.00%)
	cj0481	dapA	199	448697..449605	-	Putative dihydrodipicolinate synthase	M	Cell wall/membrane biogenesis genes	40/40 (100.00%)	73/73 (100%)	0/49 (0.00%)	0/22 (0.00%)	0/9 (0.00%)	0/56 (0.00%)	26/26 (100.00%)	4/32 (12.50%)	1/1 (100.00%)	9/11 (81.82%)	6/7 (85.71%)	0/1 (0.00%)	0/13 (0.00%)	0/5 (0.00%)	7/7 (100.00%)	10/10 (100.00%)	0/23 (0.00%)
	cj0485	-	199	452320..453108	-	Short chain dehydrogenase	I	Lipid transport and metabolism genes	40/40 (100.00%)	73/73 (100%)	1/49 (2.04%)	0/22 (0.00%)	0/9 (0.00%)	0/56 (0.00%)	26/26 (100.00%)	4/32 (12.50%)	1/1 (100.00%)	9/11 (81.82%)	6/7 (85.71%)	0/1 (0.00%)	0/13 (0.00%)	0/5 (0.00%)	7/7 (100.00%)	10/10 (100.00%)	0/23 (0.00%)
	cj0486	-	199	453119..454375	-	Putative sugar transporter	G	Carbohydrate transport and metabolism genes	40/40 (100.00%)	73/73 (100%)	1/49 (2.04%)	0/22 (0.00%)	0/9 (0.00%)	0/56 (0.00%)	26/26 (100.00%)	4/32 (12.50%)	1/1 (100.00%)	9/11 (81.82%)	6/7 (85.71%)	0/1 (0.00%)	0/13 (0.00%)	0/5 (0.00%)	7/7 (100.00%)	10/10 (100.00%)	0/23 (0.00%)
	cj0487	-	199	454359..455129	-	Putative amidohydrolase	R	General function prediction only	40/40 (100.00%)	72/73 (98.63%)	1/49 (2.04%)	0/22 (0.00%)	0/9 (0.00%)	0/56 (0.00%)	26/26 (100.00%)	4/32 (12.50%)	1/1 (100.00%)	9/11 (81.82%)	6/7 (85.71%)	0/1 (0.00%)	0/13 (0.00%)	0/5 (0.00%)	7/7 (100.00%)	10/10 (100.00%)	0/23 (0.00%)
	cj0488	-	199	455130..455447	-	Hypothetical protein	S	Function unknown genes	40/40 (100.00%)	73/73 (100%)	1/49 (2.04%)	0/22 (0.00%)	0/9 (0.00%)	0/56 (0.00%)	26/26 (100.00%)	4/32 (12.50%)	1/1 (100.00%)	9/11 (81.82%)	6/7 (85.71%)	0/1 (0.00%)	0/13 (0.00%)	0/5 (0.00%)	7/7 (100.00%)	10/10 (100.00%)	0/23 (0.00%)
	cj0628	-	239	587868..591303	-	Putative lipoprotein	X	Not assigned to COGs	40/40 (100.00%)	71/73 (97.26%)	2/49 (4.08%)	0/22 (0.00%)	1/9 (11.11%)	20/56 (35.71%)	0/26 (0.00%)	28/32 (87.50%)	0/1 (0.00%)	0/11 (0.00%)	7/7 (100.00%)	0/1 (0.00%)	0/13 (0.00%)	0/5 (0.00%)	5/7 (71.42%)	10/10 (100.00%)	0/23 (0.00%)
	cj0818	-	304	767555..767782	-	Putative lipoprotein	X	Not assigned to COGs	40/40 (100.00%)	71/73 (97.26%)	0/49 (0.00%)	10/22 (45.45%)	0/9 (0.00%)	0/56 (0.00%)	0/26 (0.00%)	2/32 (6.25%)	0/1 (0.00%)	2/11 (18.18%)	7/7 (100.00%)	0/1 (0.00%)	0/13 (0.00%)	0/5 (0.00%)	0/7 (0.00%)	0/10 (0.00%)	1/23 (4.35%)
	cj0819	-	304	767808..768032	-	Hypothetical protein	X	Not assigned to COGs	40/40 (100.00%)	71/73 (97.26%)	0/49 (0.00%)	10/22 (45.45%)	0/9 (0.00%)	0/56 (0.00%)	0/26 (0.00%)	2/32 (6.25%)	0/1 (0.00%)	2/11 (18.18%)	7/7 (100.00%)	0/1 (0.00%)	0/13 (0.00%)	0/5 (0.00%)	0/7 (0.00%)	0/10 (0.00%)	1/23 (4.35%)
	cj1677	-	618	1597008..1600372	-	Putative lipoprotein	X	Not assigned to COGs	40/40 (100.00%)	72/73 (98.63%)	2/49 (4.08%)	0/22 (0.00%)	1/9 (11.11%)	20/56 (35.71%)	0/26 (0.00%)	27/32 (84.37%)	0/1 (0.00%)	0/11 (0.00%)	7/7 (100.00%)	0/1 (0.00%)	0/13 (0.00%)	0/5 (0.00%)	5/7 (71.42%)	10/10 (100.00%)	0/23 (0.00%)
	cj1679	-	619	1600574..1602328	-	Hypothetical protein	X	Not assigned to COGs	39/40 (97.50%)	72/73 (98.63%)	0/49 (0.00%)	0/22 (0.00%)	1/9 (11.11%)	23/56 (41.07%)	0/26 (0.00%)	3/32 (9.37%)	0/1 (0.00%)	0/11 (0.00%)	7/7 (100.00%)	0/1 (0.00%)	0/13 (0.00%)	0/5 (0.00%)	7/7 (100.00%)	7/10 (70.00%)	0/23 (0.00%)
	cj1725	-	632	1634839..1635438	-	Putative periplasmic protein	O	Posttranslational modification, protein turnover, chaperones genes	37/40 (92.50%)	73/73 (100%)	1/49 (2.04%)	22/22 (100.00%)	0/9 (0.00%)	0/56 (0.00%)	1/26 (3.84%)	26/32 (81.25%)	1/1 (100.00%)	9/11 (81.82%)	6/7 (85.71%)	1/1 (100.00%)	13/13 (100.00%)	0/5 (0.00%)	7/7 (100.00%)	9/10 (90.00%)	1/23 (4.35%)
	cj1726c	metA	633	1635443..1636324	-	Homoserine O-succinyltransferase	E	Amino acid transport and metabolism genes	37/40 (92.50%)	73/73 (100%)	0/49 (0.00%)	22/22 (100.00%)	0/9 (0.00%)	0/56 (0.00%)	1/26 (3.84%)	26/32 (81.25%)	1/1 (100.00%)	9/11 (81.82%)	6/7 (85.71%)	1/1 (100.00%)	13/13 (100.00%)	0/5 (0.00%)	7/7 (100.00%)	9/10 (90.00%)	1/23 (4.35%)
	cj1727c	metB	633	1636407..1637678	-	Putative O-acetylhomoserine (thiol)-lyase	E	Amino acid transport and metabolism genes	37/40 (92.50%)	73/73 (100%)	0/49 (0.00%)	22/22 (100.00%)	0/9 (0.00%)	0/56 (0.00%)	1/26 (3.84%)	26/32 (81.25%)	1/1 (100.00%)	9/11 (81.82%)	6/7 (85.71%)	1/1 (100.00%)	13/13 (100.00%)	0/5 (0.00%)	7/7 (100.00%)	9/10 (90.00%)	1/23 (4.35%)
	CJM1_RS04785	-	-	-	-	Cyanate permease	P	Inorganic ion transport and metabolism	40/40 (100.00%)	71/73 (97.26%)	0/49 (0.00%)	22/22 (100.00%)	9/9 (100.00%)	56/56 (100.00%)	26/26 (100.00%)	6/32 (18.75%)	0/1 (0.00%)	2/11 (18.18%)	7/7 (100.00%)	0/1 (0.00%)	0/13 (0.00%)	5/5 (100.00%)	7/7 (100.00%)	0/10 (0.00%)	20/23 (86.95%)
	id2038_1419	-	-	-	-	Acetyltransferase (isoleucine patch superfamily)	R	General function prediction only	37/40 (92.50%)	73/73 (100%)	1/49 (2.04%)	0/22 (0.00%)	3/9 (33.33%)	5/56 (8.93%)	1/26 (3.84%)	31/32 (96.88%)	0/1 (0.00%)	1/11 (9.09%)	6/7 (85.71%)	1/1 (100.00%)	13/13 (100.00%)	4/5 (80.00%)	5/7 (71.42%)	9/10 (90.00%)	18/23 (78.26%)
	id2038_1420	-	-	-	-	Hypothetical protein	-	-	37/40 (92.50%)	73/73 (100%)	1/49 (2.04%)	0/22 (0.00%)	3/9 (33.33%)	5/56 (8.93%)	1/26 (3.84%)	31/32 (96.88%)	0/1 (0.00%)	1/11 (9.09%)	6/7 (85.71%)	1/1 (100.00%)	13/13 (100.00%)	4/5 (80.00%)	5/7 (71.42%)	9/10 (90.00%)	18/23 (78.26%)
	id2038_1421	-	-	-	-	Hypothetical protein	-	-	37/40 (92.50%)	70/73 (95.89%)	1/49 (2.04%)	0/22 (0.00%)	3/9 (33.33%)	5/56 (8.93%)	1/26 (3.84%)	31/32 (96.88%)	0/1 (0.00%)	1/11 (9.09%)	6/7 (85.71%)	1/1 (100.00%)	13/13 (100.00%)	4/5 (80.00%)	5/7 (71.42%)	9/10 (90.00%)	18/23 (78.26%)
	id22_0147	-	-	-	-	Predicted dehydrogenases and related proteins	R	General function prediction only	40/40 (100.00%)	73/73 (100%)	1/49 (2.04%)	0/22 (0.00%)	5/9 (55.56%)	39/56 (69.64%)	26/26 (100.00%)	32/32 (100.00%)	1/1 (100.00%)	11/11 (100.00%)	7/7 (100.00%)	1/1 (100.00%)	13/13 (100.00%)	5/5 (100.00%)	7/7 (100.00%)	10/10 (100.00%)	23/23 (100.00%)
	id22_0551	-	-	-	-	NAD-dependent aldehyde dehydrogenases	C	Energy production and conversion	40/40 (100.00%)	73/73 (100%)	1/49 (2.04%)	0/22 (0.00%)	0/9 (0.00%)	0/56 (0.00%)	26/26 (100.00%)	4/32 (12.50%)	1/1 (100.00%)	9/11 (81.82%)	6/7 (85.71%)	0/1 (0.00%)	0/13 (0.00%)	0/5 (0.00%)	7/7 (100.00%)	10/10 (100.00%)	0/23 (0.00%)
	id22_1592	-	-	-	-	Sugar phosphate permease	G	Carbohydrate transport and metabolism	35/40 (87.50%)	73/73 (100%)	0/49 (0.00%)	0/22 (0.00%)	0/9 (0.00%)	0/56 (0.00%)	26/26 (100.00%)	4/32 (12.50%)	1/1 (100.00%)	9/11 (81.82%)	6/7 (85.71%)	0/1 (0.00%)	0/13 (0.00%)	0/5 (0.00%)	7/7 (100.00%)	10/10 (100.00%)	0/23 (0.00%)
	id22_1593	-	-	-	-	Altronate dehydratase	G	Carbohydrate transport and metabolism	40/40 (100.00%)	73/73 (100%)	0/49 (0.00%)	0/22 (0.00%)	0/9 (0.00%)	0/56 (0.00%)	26/26 (100.00%)	4/32 (12.50%)	1/1 (100.00%)	9/11 (81.82%)	6/7 (85.71%)	0/1 (0.00%)	0/13 (0.00%)	0/5 (0.00%)	7/7 (100.00%)	10/10 (100.00%)	0/23 (0.00%)
	id22_1594	-	-	-	-	Altronate dehydratase	G	Carbohydrate transport and metabolism	40/40 (100.00%)	73/73 (100%)	0/49 (0.00%)	0/22 (0.00%)	0/9 (0.00%)	0/56 (0.00%)	26/26 (100.00%)	4/32 (12.50%)	1/1 (100.00%)	9/11 (81.82%)	6/7 (85.71%)	0/1 (0.00%)	0/13 (0.00%)	0/5 (0.00%)	7/7 (100.00%)	10/10 (100.00%)	0/23 (0.00%)
	id3673_1481	-	-	-	-	NAD-dependent aldehyde dehydrogenases	C	Energy production and conversion	40/40 (100.00%)	73/73 (100%)	1/49 (2.04%)	0/22 (0.00%)	0/9 (0.00%)	0/56 (0.00%)	26/26 (100.00%)	4/32 (12.50%)	1/1 (100.00%)	9/11 (81.82%)	6/7 (85.71%)	0/1 (0.00%)	0/13 (0.00%)	0/5 (0.00%)	7/7 (100.00%)	10/10 (100.00%)	0/23 (0.00%)
	id69_1051	-	-	-	-	Hypothetical protein	-	-	37/40 (92.50%)	72/73 (98.63%)	0/49 (0.00%)	19/22 (86.36%)	8/9 (88.89%)	56/56 (100.00%)	4/26 (15.38%)	22/32 (68.75%)	1/1 (100.00%)	8/11 (72.73%)	7/7 (100.00%)	1/1 (100.00%)	13/13 (100.00%)	4/5 (80.00%)	0/7 (0.00%)	0/10 (0.00%)	22/23 (95.65%)
	Alleles of core genes harbouring recombination events associated with the emergence of ST-61 complex isolates from ST-21 clonal complex
	cj0001	dnaA	1	1..1323	0.382753	chromosomal replication initiation protein	L	Replication, recombination and repair	6/40 (15.00%)	5/73 (6.85%)	44/49 (89.80%)	0/22 (0.00%)	1/9 (11.11%)	16/56 (28.57%)	0/26 (0.00%)	0/32 (0.00%)	0/1 (0.00%)	0/11 (0.00%)	0/7 (0.00%)	0/1 (0.00%)	0/13 (0.00%)	1/5 (20.00%)	0/7 (0.00%)	1/10 (10.00%)	0/23 (0.00%)
	cj0005c	cj0005c	3	5260..6498	0.226796	molydopterin containing oxidoreductase	R	General function prediction only	10/40 (25.00%)	25/73 (34.25%)	44/49 (89.80%)	2/22 (9.09%)	2/9 (22.22%)	17/56 (30.36%)	0/26 (0.00%)	5/32 (15.62%)	0/1 (0.00%)	0/11 (0.00%)	0/7 (0.00%)	0/1 (0.00%)	0/13 (0.00%)	0/5 (0.00%)	0/7 (0.00%)	0/10 (0.00%)	0/23 (0.00%)
	cj0006	cj0006	4	6703..8010	0.268554	putative Na+/H+ antiporter family protein	R	General function prediction only	7/40 (17.50%)	16/73 (21.92%)	45/49 (91.84%)	2/22 (9.09%)	1/9 (11.11%)	8/56 (14.29%)	0/26 (0.00%)	2/32 (6.25%)	0/1 (0.00%)	0/11 (0.00%)	0/7 (0.00%)	0/1 (0.00%)	0/13 (0.00%)	0/5 (0.00%)	0/7 (0.00%)	0/10 (0.00%)	0/23 (0.00%)
	cj0031	cj0031	21	46424..50156	0.497587	putative type IIS restriction/modification enzyme	V	Defense mechanisms genes	8/40 (20.00%)	4/73 (5.48%)	23/49 (46.94%)	3/22 (13.64%)	1/9 (11.11%)	0/56 (0.00%)	0/26 (0.00%)	0/32 (0.00%)	0/1 (0.00%)	0/11 (0.00%)	0/7 (0.00%)	0/1 (0.00%)	0/13 (0.00%)	0/5 (0.00%)	0/7 (0.00%)	0/10 (0.00%)	0/23 (0.00%)
	cj0035c	cj0035c	22	52665..53867	0.464226	putative efflux protein	G	Carbohydrate transport and metabolism genes	6/40 (15.00%)	3/73 (4.11%)	28/49 (57.14%)	0/22 (0.00%)	1/9 (11.11%)	0/56 (0.00%)	0/26 (0.00%)	0/32 (0.00%)	0/1 (0.00%)	0/11 (0.00%)	0/7 (0.00%)	0/1 (0.00%)	0/13 (0.00%)	0/5 (0.00%)	0/7 (0.00%)	0/10 (0.00%)	0/23 (0.00%)
	cj0036	cj0036	23	53970..55319	0.320979	hypothetical protein Cj0036	S	Function unknown genes	11/40 (27.50%)	3/73 (4.11%)	28/49 (57.14%)	6/22 (27.27%)	0/9 (0.00%)	0/56 (0.00%)	0/26 (0.00%)	0/32 (0.00%)	0/1 (0.00%)	0/11 (0.00%)	0/7 (0.00%)	0/1 (0.00%)	0/13 (0.00%)	0/5 (0.00%)	0/7 (0.00%)	0/10 (0.00%)	0/23 (0.00%)
	cj0037c	cj0037c	24	55343..56386	0.414751	putative cytochrome C	C	Energy production and conversion genes	11/40 (27.50%)	3/73 (4.11%)	22/49 (44.90%)	1/22 (4.54%)	0/9 (0.00%)	0/56 (0.00%)	0/26 (0.00%)	0/32 (0.00%)	0/1 (0.00%)	0/11 (0.00%)	0/7 (0.00%)	0/1 (0.00%)	0/13 (0.00%)	0/5 (0.00%)	0/7 (0.00%)	0/10 (0.00%)	0/23 (0.00%)
	cj0068	pspA	37	81044..81940	0.308036	protease	U	Intracellular trafficking and secretion genes	38/40 (95.00%)	66/73 (90.41%)	49/49 (100.00%)	0/22 (0.00%)	0/9 (0.00%)	0/56 (0.00%)	0/26 (0.00%)	18/32 (56.25%)	0/1 (0.00%)	0/11 (0.00%)	0/7 (0.00%)	0/1 (0.00%)	0/13 (0.00%)	0/5 (0.00%)	7/7 (100.00%)	10/10 (100.00%)	0/23 (0.00%)
	cj0136	infB	54	136856..139471	0.235049	translation initiation factor IF-2	J	Translation	0/40 (0.00%)	0/73 (0.00%)	33/49 (67.35%)	0/22 (0.00%)	0/9 (0.00%)	0/56 (0.00%)	0/26 (0.00%)	0/32 (0.00%)	0/1 (0.00%)	0/11 (0.00%)	0/7 (0.00%)	0/1 (0.00%)	0/13 (0.00%)	0/5 (0.00%)	0/7 (0.00%)	0/10 (0.00%)	0/23 (0.00%)
	cj0137	rbfA	54	139468..139830	1	ribosome-binding factor A	J	Translation	16/40 (40.00%)	18/73 (24.66%)	49/49 (100.00%)	0/22 (0.00%)	0/9 (0.00%)	0/56 (0.00%)	0/26 (0.00%)	3/32 (9.38%)	0/1 (0.00%)	0/11 (0.00%)	0/7 (0.00%)	0/1 (0.00%)	0/13 (0.00%)	0/5 (0.00%)	0/7 (0.00%)	0/10 (0.00%)	0/23 (0.00%)
	cj0138	cj0138	54	139820..140242	0.984547	hypothetical protein Cj0138	S	Function unknown genes	4/40 (10.00%)	0/73 (0.00%)	27/49 (55.10%)	0/22 (0.00%)	0/9 (0.00%)	0/56 (0.00%)	0/26 (0.00%)	0/32 (0.00%)	0/1 (0.00%)	0/11 (0.00%)	0/7 (0.00%)	0/1 (0.00%)	0/13 (0.00%)	0/5 (0.00%)	0/7 (0.00%)	0/10 (0.00%)	0/23 (0.00%)
	cj0145	cj0145	57	148819..150600	0.318182	putative TAT (Twin-Arginine Translocation) pathway signal sequence domain protein	R	General function prediction only	0/40 (0.00%)	0/73 (0.00%)	49/49 (100.00%)	0/22 (0.00%)	0/9 (0.00%)	0/56 (0.00%)	2/26 (7.69%)	0/32 (0.00%)	0/1 (0.00%)	0/11 (0.00%)	0/7 (0.00%)	0/1 (0.00%)	0/13 (0.00%)	0/5 (0.00%)	0/7 (0.00%)	0/10 (0.00%)	0/23 (0.00%)
	cj0229	cj0229	86	213540..214088	0.0255474	putative acetyltransferase	R	General function prediction only	30/40 (75.00%)	42/73 (57.53%)	49/49 (100.00%)	0/22 (0.00%)	5/9 (55.56%)	33/56 (58.93%)	0/26 (0.00%)	2/32 (6.25%)	1/1 (100.00%)	11/11 (100.00%)	7/7 (100.00%)	0/1 (0.00%)	0/13 (0.00%)	0/5 (0.00%)	7/7 (100.00%)	10/10 (100.00%)	2/23 (8.70%)
	cj0231c	nrdF	87	215417..216439	0.324853	ribonucleotide-diphosphate reductase subunit beta	F	Nucleotide transport and metabolism genes	33/40 (82.50%)	23/73 (31.51%)	49/49 (100.00%)	0/22 (0.00%)	0/9 (0.00%)	0/56 (0.00%)	0/26 (0.00%)	0/32 (0.00%)	0/1 (0.00%)	0/11 (0.00%)	0/7 (0.00%)	0/1 (0.00%)	0/13 (0.00%)	0/5 (0.00%)	0/7 (0.00%)	0/10 (0.00%)	0/23 (0.00%)
	cj0249	cj0249	96	229831..230310	0.88309	hypothetical protein Cj0249	X	Not assigned to COGs	2/40 (5.00%)	0/73 (0.00%)	46/49 (93.88%)	0/22 (0.00%)	0/9 (0.00%)	0/56 (0.00%)	0/26 (0.00%)	0/32 (0.00%)	0/1 (0.00%)	0/11 (0.00%)	0/7 (0.00%)	0/1 (0.00%)	0/13 (0.00%)	0/5 (0.00%)	0/7 (0.00%)	0/10 (0.00%)	0/23 (0.00%)
	cj0250c	cj0250c	97	230279..231589	1	putative MFS transport protein	G	Carbohydrate transport and metabolism genes	0/40 (0.00%)	0/73 (0.00%)	40/49 (81.63%)	0/22 (0.00%)	0/9 (0.00%)	0/56 (0.00%)	0/26 (0.00%)	0/32 (0.00%)	0/1 (0.00%)	0/11 (0.00%)	0/7 (0.00%)	0/1 (0.00%)	0/13 (0.00%)	0/5 (0.00%)	0/7 (0.00%)	0/10 (0.00%)	0/23 (0.00%)
	cj0251c	cj0251c	97	231592..231747	1	highly acidic protein	X	Not assigned to COGs	2/40 (5.00%)	0/73 (0.00%)	46/49 (93.88%)	6/22 (27.27%)	0/9 (0.00%)	0/56 (0.00%)	0/26 (0.00%)	0/32 (0.00%)	0/1 (0.00%)	0/11 (0.00%)	0/7 (0.00%)	0/1 (0.00%)	0/13 (0.00%)	0/5 (0.00%)	0/7 (0.00%)	0/10 (0.00%)	0/23 (0.00%)
	cj0252	moaC	98	231840..232313	1	molybdenum cofactor biosynthesis protein MoaC	H	Coenzyme transport and metabolism genes	0/40 (0.00%)	0/73 (0.00%)	44/49 (89.80%)	6/22 (27.27%)	0/9 (0.00%)	0/56 (0.00%)	0/26 (0.00%)	0/32 (0.00%)	0/1 (0.00%)	0/11 (0.00%)	0/7 (0.00%)	0/1 (0.00%)	0/13 (0.00%)	0/5 (0.00%)	0/7 (0.00%)	0/10 (0.00%)	0/23 (0.00%)
	cj0253	cj0253	98	232291..232554	1	hypothetical protein Cj0253	X	Not assigned to COGs	2/40 (5.00%)	0/73 (0.00%)	44/49 (89.80%)	6/22 (27.27%)	0/9 (0.00%)	0/56 (0.00%)	0/26 (0.00%)	0/32 (0.00%)	0/1 (0.00%)	0/11 (0.00%)	0/7 (0.00%)	0/1 (0.00%)	0/13 (0.00%)	0/5 (0.00%)	0/7 (0.00%)	0/10 (0.00%)	0/23 (0.00%)
	cj0254	cj0254	98	232544..233704	0.101796	hypothetical protein Cj0254	X	Not assigned to COGs	2/40 (5.00%)	0/73 (0.00%)	44/49 (89.80%)	4/22 (18.18%)	0/9 (0.00%)	0/56 (0.00%)	0/26 (0.00%)	0/32 (0.00%)	0/1 (0.00%)	0/11 (0.00%)	0/7 (0.00%)	0/1 (0.00%)	0/13 (0.00%)	0/5 (0.00%)	0/7 (0.00%)	0/10 (0.00%)	0/23 (0.00%)
	cj0257	dgkA	100	236134..236490	0.918539	diacylglycerol kinase	M	Cell wall/membrane biogenesis genes	4/40 (10.00%)	0/73 (0.00%)	47/49 (95.92%)	0/22 (0.00%)	0/9 (0.00%)	0/56 (0.00%)	0/26 (0.00%)	0/32 (0.00%)	0/1 (0.00%)	0/11 (0.00%)	0/7 (0.00%)	0/1 (0.00%)	0/13 (0.00%)	0/5 (0.00%)	0/7 (0.00%)	0/10 (0.00%)	0/23 (0.00%)
	cj0258	cj0258	100	236487..236732	1	ArsR family regulatory protein	X	Not assigned to COGs	30/40 (75.00%)	35/73 (47.95%)	49/49 (100.00%)	6/22 (27.27%)	9/9 (100.00%)	45/56 (80.36%)	0/26 (0.00%)	3/32 (9.38%)	0/1 (0.00%)	0/11 (0.00%)	0/7 (0.00%)	0/1 (0.00%)	0/13 (0.00%)	0/5 (0.00%)	0/7 (0.00%)	0/10 (0.00%)	0/23 (0.00%)
	cj0259	pyrC	100	236722..237729	0.987168	dihydroorotase	F	Nucleotide transport and metabolism genes	2/40 (5.00%)	2/73 (2.74%)	44/49 (89.80%)	0/22 (0.00%)	0/9 (0.00%)	0/56 (0.00%)	0/26 (0.00%)	0/32 (0.00%)	0/1 (0.00%)	0/11 (0.00%)	0/7 (0.00%)	0/1 (0.00%)	0/13 (0.00%)	0/5 (0.00%)	0/7 (0.00%)	0/10 (0.00%)	0/23 (0.00%)
	cj0261c	cj0261c	101	238032..238751	0.488276	putative SAM-dependent methyltransferase	H	Coenzyme transport and metabolism genes	1/40 (2.50%)	2/73 (2.74%)	45/49 (91.84%)	0/22 (0.00%)	0/9 (0.00%)	0/56 (0.00%)	0/26 (0.00%)	0/32 (0.00%)	0/1 (0.00%)	0/11 (0.00%)	0/7 (0.00%)	0/1 (0.00%)	0/13 (0.00%)	0/5 (0.00%)	0/7 (0.00%)	0/10 (0.00%)	0/23 (0.00%)
	cj0264c	cj0264c	104	241921..244437	0.785856	molybdopterin containing oxidoreductase	C	Energy production and conversion genes	34/40 (85.00%)	41/73 (56.16%)	49/49 (100.00%)	18/22 (81.82%)	2/9 (22.22%)	18/56 (32.14%)	0/26 (0.00%)	0/32 (0.00%)	0/1 (0.00%)	0/11 (0.00%)	0/7 (0.00%)	0/1 (0.00%)	0/13 (0.00%)	0/5 (0.00%)	0/7 (0.00%)	0/10 (0.00%)	0/23 (0.00%)
	cj0265c	cj0265c	104	244448..245023	0.662609	putative cytochrome C-type haem-binding periplasmic protein	C	Energy production and conversion genes	7/40 (17.50%)	23/73 (31.51%)	34/49 (69.39%)	0/22 (0.00%)	0/9 (0.00%)	0/56 (0.00%)	0/26 (0.00%)	0/32 (0.00%)	0/1 (0.00%)	0/11 (0.00%)	0/7 (0.00%)	0/1 (0.00%)	0/13 (0.00%)	0/5 (0.00%)	0/7 (0.00%)	0/10 (0.00%)	0/23 (0.00%)
	cj0272	cj0272	106	249405..250496	0.533456	hypothetical protein Cj0272	S	Function unknown genes	1/40 (2.50%)	1/73 (1.37%)	45/49 (91.84%)	0/22 (0.00%)	0/9 (0.00%)	0/56 (0.00%)	0/26 (0.00%)	0/32 (0.00%)	0/1 (0.00%)	0/11 (0.00%)	0/7 (0.00%)	0/1 (0.00%)	0/13 (0.00%)	0/5 (0.00%)	0/7 (0.00%)	0/10 (0.00%)	0/23 (0.00%)
	cj0316	pheA	119	286248..287321	0.198509	chorismate mutase/prephenate dehydratase	E	Amino acid transport and metabolism genes	0/40 (0.00%)	0/73 (0.00%)	47/49 (95.92%)	0/22 (0.00%)	0/9 (0.00%)	0/56 (0.00%)	0/26 (0.00%)	0/32 (0.00%)	0/1 (0.00%)	0/11 (0.00%)	0/7 (0.00%)	0/1 (0.00%)	0/13 (0.00%)	0/5 (0.00%)	0/7 (0.00%)	0/10 (0.00%)	0/23 (0.00%)
	cj0317	hisC	119	287311..288405	1	histidinol-phosphate aminotransferase	E	Amino acid transport and metabolism genes	0/40 (0.00%)	0/73 (0.00%)	45/49 (91.84%)	0/22 (0.00%)	0/9 (0.00%)	0/56 (0.00%)	0/26 (0.00%)	0/32 (0.00%)	0/1 (0.00%)	0/11 (0.00%)	0/7 (0.00%)	0/1 (0.00%)	0/13 (0.00%)	0/5 (0.00%)	0/7 (0.00%)	0/10 (0.00%)	0/23 (0.00%)
	cj0318	fliF	119	288457..290139	1	flagellar MS-ring protein	N	Cell motility genes	0/40 (0.00%)	0/73 (0.00%)	45/49 (91.84%)	0/22 (0.00%)	0/9 (0.00%)	0/56 (0.00%)	0/26 (0.00%)	0/32 (0.00%)	0/1 (0.00%)	0/11 (0.00%)	0/7 (0.00%)	0/1 (0.00%)	0/13 (0.00%)	0/5 (0.00%)	0/7 (0.00%)	0/10 (0.00%)	0/23 (0.00%)
	cj0319	fliG	119	290139..291167	0.282101	flagellar motor switch protein G	N	Cell motility genes	0/40 (0.00%)	0/73 (0.00%)	49/49 (100.00%)	6/22 (27.27%)	0/9 (0.00%)	0/56 (0.00%)	0/26 (0.00%)	0/32 (0.00%)	0/1 (0.00%)	0/11 (0.00%)	0/7 (0.00%)	0/1 (0.00%)	0/13 (0.00%)	0/5 (0.00%)	0/7 (0.00%)	0/10 (0.00%)	0/23 (0.00%)
	cj0326	serC	120	297463..298539	0.630755	phosphoserine aminotransferase	E	Amino acid transport and metabolism genes	7/40 (17.50%)	6/73 (8.22%)	48/49 (97.96%)	0/22 (0.00%)	0/9 (0.00%)	0/56 (0.00%)	0/26 (0.00%)	0/32 (0.00%)	0/1 (0.00%)	0/11 (0.00%)	0/7 (0.00%)	0/1 (0.00%)	0/13 (0.00%)	0/5 (0.00%)	0/7 (0.00%)	0/10 (0.00%)	0/23 (0.00%)
	cj0328c	fabH	121	298883..299857	0.744353	3-oxoacyl-(acyl carrier protein) synthase III	I	Lipid transport and metabolism genes	7/40 (17.50%)	7/73 (9.59%)	44/49 (89.80%)	0/22 (0.00%)	0/9 (0.00%)	0/56 (0.00%)	3/26 (11.54%)	26/32 (81.25%)	0/1 (0.00%)	4/11 (36.36%)	0/7 (0.00%)	1/1 (100.00%)	13/13 (100.00%)	0/5 (0.00%)	0/7 (0.00%)	5/10 (50.00%)	0/23 (0.00%)
	cj0336c	motB	128	304192..304935	0.835801	flagellar motor protein MotB	N	Cell motility genes	3/40 (7.50%)	0/73 (0.00%)	49/49 (100.00%)	0/22 (0.00%)	0/9 (0.00%)	0/56 (0.00%)	0/26 (0.00%)	0/32 (0.00%)	0/1 (0.00%)	0/11 (0.00%)	0/7 (0.00%)	0/1 (0.00%)	0/13 (0.00%)	0/5 (0.00%)	0/7 (0.00%)	0/10 (0.00%)	0/23 (0.00%)
	cj0337c	motA	128	304938..305714	1	flagellar motor protein MotA	N	Cell motility genes	3/40 (7.50%)	0/73 (0.00%)	49/49 (100.00%)	0/22 (0.00%)	4/9 (44.44%)	14/56 (25.00%)	0/26 (0.00%)	0/32 (0.00%)	0/1 (0.00%)	0/11 (0.00%)	0/7 (0.00%)	0/1 (0.00%)	0/13 (0.00%)	5/5 (100.00%)	0/7 (0.00%)	0/10 (0.00%)	17/23 (73.91%)
	cj0338c	polA	128	305730..308369	0.335354	DNA polymerase I	L	Replication, recombination and repair	3/40 (7.50%)	0/73 (0.00%)	49/49 (100.00%)	0/22 (0.00%)	9/9 (100.00%)	51/56 (91.07%)	22/26 (84.61%)	0/32 (0.00%)	0/1 (0.00%)	0/11 (0.00%)	0/7 (0.00%)	0/1 (0.00%)	0/13 (0.00%)	1/5 (20.00%)	0/7 (0.00%)	0/10 (0.00%)	17/23 (73.91%)
	cj0371	cj0371	146	339403..340008	0.0892562	hypothetical protein Cj0371	X	Not assigned to COGs	5/40 (12.50%)	7/73 (9.59%)	49/49 (100.00%)	0/22 (0.00%)	0/9 (0.00%)	0/56 (0.00%)	0/26 (0.00%)	0/32 (0.00%)	0/1 (0.00%)	0/11 (0.00%)	0/7 (0.00%)	0/1 (0.00%)	0/13 (0.00%)	0/5 (0.00%)	0/7 (0.00%)	0/10 (0.00%)	0/23 (0.00%)
	cj0372	cj0372	146	340018..341187	1	putative glutathionylspermidine synthase	E	Amino acid transport and metabolism genes	5/40 (12.50%)	6/73 (8.22%)	46/49 (93.88%)	0/22 (0.00%)	0/9 (0.00%)	0/56 (0.00%)	0/26 (0.00%)	0/32 (0.00%)	0/1 (0.00%)	0/11 (0.00%)	0/7 (0.00%)	0/1 (0.00%)	0/13 (0.00%)	0/5 (0.00%)	0/7 (0.00%)	0/10 (0.00%)	0/23 (0.00%)
	cj0374	cj0374	146	342115..342606	0.635438	putative nucleotide-binding protein	S	Function unknown genes	10/40 (25.00%)	12/73 (16.44%)	44/49 (89.80%)	0/22 (0.00%)	0/9 (0.00%)	0/56 (0.00%)	0/26 (0.00%)	0/32 (0.00%)	0/1 (0.00%)	0/11 (0.00%)	0/7 (0.00%)	0/1 (0.00%)	0/13 (0.00%)	0/5 (0.00%)	0/7 (0.00%)	0/10 (0.00%)	0/23 (0.00%)
	cj0375	cj0375	147	342615..343091	1	putative lipoprotein	X	Not assigned to COGs	0/40 (0.00%)	0/73 (0.00%)	46/49 (93.88%)	4/22 (18.18%)	0/9 (0.00%)	0/56 (0.00%)	0/26 (0.00%)	0/32 (0.00%)	0/1 (0.00%)	0/11 (0.00%)	0/7 (0.00%)	0/1 (0.00%)	0/13 (0.00%)	0/5 (0.00%)	0/7 (0.00%)	0/10 (0.00%)	0/23 (0.00%)
	cj0376	cj0376	147	343102..343926	0.742718	putative periplasmic protein	X	Not assigned to COGs	4/40 (10.00%)	6/73 (8.22%)	46/49 (93.88%)	5/22 (22.73%)	0/9 (0.00%)	0/56 (0.00%)	0/26 (0.00%)	0/32 (0.00%)	0/1 (0.00%)	0/11 (0.00%)	0/7 (0.00%)	0/1 (0.00%)	0/13 (0.00%)	0/5 (0.00%)	0/7 (0.00%)	0/10 (0.00%)	0/23 (0.00%)
	cj0377	cj0377	147	343926..345638	0.167056	putative AAA family ATPase	O	Posttranslational modification, protein turnover, chaperones genes	8/40 (20.00%)	7/73 (9.59%)	45/49 (91.84%)	4/22 (18.18%)	0/9 (0.00%)	0/56 (0.00%)	0/26 (0.00%)	0/32 (0.00%)	0/1 (0.00%)	0/11 (0.00%)	0/7 (0.00%)	0/1 (0.00%)	0/13 (0.00%)	0/5 (0.00%)	0/7 (0.00%)	0/10 (0.00%)	0/23 (0.00%)
	cj0378c	cj0378c	148	345635..346174	1	putative ferric reductase-like transmembrane protein	S	Function unknown genes	8/40 (20.00%)	7/73 (9.59%)	47/49 (95.92%)	3/22 (13.64%)	0/9 (0.00%)	0/56 (0.00%)	0/26 (0.00%)	2/32 (6.25%)	0/1 (0.00%)	2/11 (18.18%)	0/7 (0.00%)	0/1 (0.00%)	0/13 (0.00%)	0/5 (0.00%)	0/7 (0.00%)	0/10 (0.00%)	0/23 (0.00%)
	cj0379c	cj0379c	148	346174..347067	0.180291	putative sulfite oxidase subunit YedY	R	General function prediction only	6/40 (15.00%)	6/73 (8.22%)	45/49 (91.84%)	4/22 (18.18%)	0/9 (0.00%)	0/56 (0.00%)	0/26 (0.00%)	0/32 (0.00%)	0/1 (0.00%)	0/11 (0.00%)	0/7 (0.00%)	0/1 (0.00%)	0/13 (0.00%)	0/5 (0.00%)	0/7 (0.00%)	0/10 (0.00%)	0/23 (0.00%)
	cj0409	frdA	159	373355..375346	0.134103	fumarate reductase flavoprotein subunit	C	Energy production and conversion genes	1/40 (2.50%)	2/73 (2.74%)	43/49 (87.75%)	0/22 (0.00%)	0/9 (0.00%)	0/56 (0.00%)	0/26 (0.00%)	19/32 (59.37%)	0/1 (0.00%)	0/11 (0.00%)	0/7 (0.00%)	0/1 (0.00%)	0/13 (0.00%)	0/5 (0.00%)	0/7 (0.00%)	0/10 (0.00%)	0/23 (0.00%)
	cj0453	thiC	185	418573..419865	0.341331	thiamine biosynthesis protein ThiC	H	Coenzyme transport and metabolism genes	2/40 (5.00%)	0/73 (0.00%)	49/49 (100.00%)	0/22 (0.00%)	0/9 (0.00%)	0/56 (0.00%)	0/26 (0.00%)	0/32 (0.00%)	0/1 (0.00%)	0/11 (0.00%)	0/7 (0.00%)	0/1 (0.00%)	0/13 (0.00%)	0/5 (0.00%)	0/7 (0.00%)	0/10 (0.00%)	0/23 (0.00%)
	cj0454c	cj0454c	186	419857..420426	1	hypothetical protein Cj0454c	X	Not assigned to COGs	2/40 (5.00%)	4/73 (5.48%)	45/49 (91.84%)	0/22 (0.00%)	0/9 (0.00%)	0/56 (0.00%)	0/26 (0.00%)	3/32 (9.38%)	0/1 (0.00%)	2/11 (18.18%)	0/7 (0.00%)	0/1 (0.00%)	0/13 (0.00%)	5/5 (100.00%)	0/7 (0.00%)	0/10 (0.00%)	0/23 (0.00%)
	cj0456c	cj0456c	188	420889..421848	0.974974	hypothetical protein Cj0456c	X	Not assigned to COGs	2/40 (5.00%)	5/73 (6.85%)	47/49 (95.92%)	0/22 (0.00%)	0/9 (0.00%)	0/56 (0.00%)	0/26 (0.00%)	0/32 (0.00%)	0/1 (0.00%)	0/11 (0.00%)	0/7 (0.00%)	0/1 (0.00%)	0/13 (0.00%)	0/5 (0.00%)	0/7 (0.00%)	0/10 (0.00%)	0/23 (0.00%)
	cj0532	mdh	212	496278..497180	0.525499	malate dehydrogenase	C	Energy production and conversion genes	0/40 (0.00%)	0/73 (0.00%)	47/49 (95.92%)	0/22 (0.00%)	0/9 (0.00%)	0/56 (0.00%)	0/26 (0.00%)	0/32 (0.00%)	0/1 (0.00%)	0/11 (0.00%)	0/7 (0.00%)	0/1 (0.00%)	0/13 (0.00%)	0/5 (0.00%)	0/7 (0.00%)	0/10 (0.00%)	0/23 (0.00%)
	cj0533	sucC	212	497181..498344	0.099742	succinyl-CoA synthetase subunit beta	C	Energy production and conversion genes	0/40 (0.00%)	0/73 (0.00%)	43/49 (87.76%)	0/22 (0.00%)	0/9 (0.00%)	0/56 (0.00%)	0/26 (0.00%)	0/32 (0.00%)	0/1 (0.00%)	0/11 (0.00%)	0/7 (0.00%)	0/1 (0.00%)	0/13 (0.00%)	0/5 (0.00%)	0/7 (0.00%)	0/10 (0.00%)	0/23 (0.00%)
	cj0543	proS	213	505212..506921	0.129315	prolyl-tRNA synthetase	J	Translation	0/40 (0.00%)	0/73 (0.00%)	43/49 (87.76%)	0/22 (0.00%)	0/9 (0.00%)	0/56 (0.00%)	0/26 (0.00%)	0/32 (0.00%)	0/1 (0.00%)	0/11 (0.00%)	0/7 (0.00%)	0/1 (0.00%)	0/13 (0.00%)	0/5 (0.00%)	0/7 (0.00%)	0/10 (0.00%)	0/23 (0.00%)
	cj0544	cj0544	213	506918..507307	1	putative integral memnbrane protein	X	Not assigned to COGs	0/40 (0.00%)	5/73 (6.85%)	42/49 (85.71%)	0/22 (0.00%)	0/9 (0.00%)	0/56 (0.00%)	0/26 (0.00%)	2/32 (6.25%)	0/1 (0.00%)	0/11 (0.00%)	0/7 (0.00%)	0/1 (0.00%)	0/13 (0.00%)	0/5 (0.00%)	0/7 (0.00%)	0/10 (0.00%)	2/23 (8.70%)
	cj0545	hemC	213	507304..508227	0.232936	porphobilinogen deaminase	H	Coenzyme transport and metabolism genes	0/40 (0.00%)	4/73 (5.48%)	41/49 (83.67%)	0/22 (0.00%)	0/9 (0.00%)	0/56 (0.00%)	0/26 (0.00%)	2/32 (6.25%)	0/1 (0.00%)	0/11 (0.00%)	0/7 (0.00%)	0/1 (0.00%)	0/13 (0.00%)	0/5 (0.00%)	0/7 (0.00%)	0/10 (0.00%)	3/23 (13.04%)
	cj0558c	proA	219	520239..521471	0.0121753	gamma-glutamyl phosphate reductase	E	Amino acid transport and metabolism genes	40/40 (100.00%)	69/73 (94.52%)	49/49 (100.00%)	22/22 (100.00%)	0/9 (0.00%)	0/56 (0.00%)	0/26 (0.00%)	3/32 (9.37%)	0/1 (0.00%)	2/11 (18.18%)	0/7 (0.00%)	0/1 (0.00%)	2/13 (15.38%)	0/5 (0.00%)	0/7 (0.00%)	10/10 (100.00%)	23/23 (100.00%)
	cj0586	ligA	228	545332..547275	0.118888	NAD-dependent DNA ligase LigA	L	Replication, recombination and repair	2/40 (5.00%)	0/73 (0.00%)	23/49 (46.94%)	0/22 (0.00%)	0/9 (0.00%)	0/56 (0.00%)	0/26 (0.00%)	0/32 (0.00%)	0/1 (0.00%)	0/11 (0.00%)	0/7 (0.00%)	0/1 (0.00%)	0/13 (0.00%)	0/5 (0.00%)	0/7 (0.00%)	0/10 (0.00%)	0/23 (0.00%)
	cj0587	cj0587	228	547256..548260	0.241142	putative integral membrane protein	X	Not assigned to COGs	3/40 (7.50%)	0/73 (0.00%)	23/49 (46.94%)	0/22 (0.00%)	0/9 (0.00%)	0/56 (0.00%)	0/26 (0.00%)	0/32 (0.00%)	0/1 (0.00%)	0/11 (0.00%)	0/7 (0.00%)	0/1 (0.00%)	0/13 (0.00%)	0/5 (0.00%)	0/7 (0.00%)	0/10 (0.00%)	17/23 (73.91%)
	cj0588	tlyA	228	548257..549018	0.470434	putative hemolysin	J	Translation	5/40 (12.50%)	4/73 (5.48%)	20/49 (40.82%)	0/22 (0.00%)	0/9 (0.00%)	0/56 (0.00%)	2/26 (7.69%)	6/32 (18.75%)	0/1 (0.00%)	5/11 (45.45%)	0/7 (0.00%)	0/1 (0.00%)	0/13 (0.00%)	0/5 (0.00%)	0/7 (0.00%)	7/10 (70.00%)	19/23 (82.61%)
	cj0589	ribF	228	548984..549838	1	bifunctional riboflavin kinase/FMN adenylyltransferase	H	Coenzyme transport and metabolism genes	0/40 (0.00%)	0/73 (0.00%)	21/49 (42.86%)	0/22 (0.00%)	0/9 (0.00%)	0/56 (0.00%)	0/26 (0.00%)	0/32 (0.00%)	0/1 (0.00%)	0/11 (0.00%)	0/7 (0.00%)	0/1 (0.00%)	0/13 (0.00%)	0/5 (0.00%)	0/7 (0.00%)	0/10 (0.00%)	0/23 (0.00%)
	cj0590	cj0590	228	549825..550535	0.243662	putative SAM-dependent methyltransferase	R	General function prediction only	27/40 (67.50%)	39/73 (53.42%)	41/49 (83.67%)	0/22 (0.00%)	0/9 (0.00%)	0/56 (0.00%)	2/26 (7.69%)	28/32 (87.50%)	1/1 (100.00%)	7/11 (63.64%)	7/7 (100.00%)	1/1 (100.00%)	13/13 (100.00%)	0/5 (0.00%)	5/7 (71.43%)	5/10 (50.00%)	5/23 (21.74%)
	cj0594c	cj0594c	229	551878..552528	0.0384615	putative DNA/RNA non-specific endonuclease	F	Nucleotide transport and metabolism genes	32/40 (80.00%)	58/73 (79.45%)	48/49 (97.96%)	0/22 (0.00%)	0/9 (0.00%)	1/56 (1.79%)	26/26 (100.00%)	29/32 (90.62%)	1/1 (100.00%)	11/11 (100.00%)	7/7 (100.00%)	1/1 (100.00%)	13/13 (100.00%)	0/5 (0.00%)	7/7 (100.00%)	0/10 (0.00%)	23/23 (100.00%)
	cj0630c	cj0630c	240	591537..592502	0.787565	DNA polymerase III subunit delta	L	Replication, recombination and repair	4/40 (10.00%)	0/73 (0.00%)	36/49 (73.47%)	0/22 (0.00%)	0/9 (0.00%)	1/56 (1.79%)	2/26 (7.69%)	0/32 (0.00%)	0/1 (0.00%)	0/11 (0.00%)	0/7 (0.00%)	0/1 (0.00%)	0/13 (0.00%)	0/5 (0.00%)	0/7 (0.00%)	0/10 (0.00%)	0/23 (0.00%)
	cj0631c	cj0631c	240	592495..594429	0.427263	putative ribonuclease	K	Transcription	2/40 (5.00%)	0/73 (0.00%)	38/49 (77.55%)	15/22 (68.18%)	0/9 (0.00%)	0/56 (0.00%)	2/26 (7.69%)	0/32 (0.00%)	0/1 (0.00%)	0/11 (0.00%)	0/7 (0.00%)	0/1 (0.00%)	0/13 (0.00%)	0/5 (0.00%)	0/7 (0.00%)	0/10 (0.00%)	0/23 (0.00%)
	cj0632	ilvC	241	594548..595570	0.507828	ketol-acid reductoisomerase	E	Amino acid transport and metabolism genes	6/40 (15.00%)	0/73 (0.00%)	40/49 (81.63%)	15/22 (68.18%)	0/9 (0.00%)	0/56 (0.00%)	2/26 (7.69%)	0/32 (0.00%)	0/1 (0.00%)	0/11 (0.00%)	0/7 (0.00%)	0/1 (0.00%)	0/13 (0.00%)	0/5 (0.00%)	0/7 (0.00%)	0/10 (0.00%)	0/23 (0.00%)
	cj0640c	aspS	242	600484..602235	0.0770988	aspartyl-tRNA synthetase	J	Translation	5/40 (12.50%)	0/73 (0.00%)	43/49 (87.75%)	22/22 (100.00%)	0/9 (0.00%)	10/56 (17.86%)	2/26 (7.69%)	0/32 (0.00%)	0/1 (0.00%)	0/11 (0.00%)	0/7 (0.00%)	0/1 (0.00%)	0/13 (0.00%)	0/5 (0.00%)	0/7 (0.00%)	0/10 (0.00%)	0/23 (0.00%)
	Cj0641	pnk	243	602326..603186	0.219767	inorganic polyphosphate/ATP-NAD kinase	G	Carbohydrate transport and metabolism genes	4/40 (10.00%)	0/73 (0%)	39/49 (79.59%)	20/22 (90.91%)	0/9 (0.00%)	0/56 (0.00%)	2/26 (7.69%)	0/32 (0.00%)	0/1 (0.00%)	0/11 (0.00%)	0/7 (0.00%)	0/1 (0.00%)	0/13 (0.00%)	0/5 (0.00%)	0/7 (0.00%)	0/10 (0.00%)	0/23 (0.00%)
	cj0642	recN	243	603186..604709	0.15623	putative DNA repair protein	L	Replication, recombination and repair	4/40 (10.00%)	0/73 (0.00%)	37/49 (75.51%)	0/22 (0.00%)	0/9 (0.00%)	0/56 (0.00%)	2/26 (7.69%)	0/32 (0.00%)	0/1 (0.00%)	0/11 (0.00%)	0/7 (0.00%)	0/1 (0.00%)	0/13 (0.00%)	0/5 (0.00%)	0/7 (0.00%)	0/10 (0.00%)	0/23 (0.00%)
	Cj0665c	argG	248	621392..622612	0.37377	argininosuccinate synthase	E	Amino acid transport and metabolism genes	4/40 (10.00%)	0/73 (0%)	48/49 (97.96%)	21/22 (95.45%)	0/9 (0.00%)	0/56 (0.00%)	0/26 (0.00%)	0/32 (0.00%)	0/1 (0.00%)	0/11 (0.00%)	0/7 (0.00%)	0/1 (0.00%)	0/13 (0.00%)	0/5 (0.00%)	0/7 (0.00%)	0/10 (0.00%)	0/23 (0.00%)
	cj0667	cj0667	249	622768..623013	0.612245	putative S4 domain protein	J	Translation	4/40 (10.00%)	0/73 (0.00%)	47/49 (95.92%)	0/22 (0.00%)	0/9 (0.00%)	0/56 (0.00%)	0/26 (0.00%)	0/32 (0.00%)	0/1 (0.00%)	0/11 (0.00%)	0/7 (0.00%)	0/1 (0.00%)	0/13 (0.00%)	0/5 (0.00%)	0/7 (0.00%)	0/10 (0.00%)	0/23 (0.00%)
	cj0668	cj0668	249	623010..623417	1	putative ATP/GTP-binding protein	R	General function prediction only	7/40 (17.50%)	7/73 (9.59%)	37/49 (75.51%)	0/22 (0.00%)	0/9 (0.00%)	0/56 (0.00%)	0/26 (0.00%)	0/32 (0.00%)	0/1 (0.00%)	0/11 (0.00%)	0/7 (0.00%)	0/1 (0.00%)	0/13 (0.00%)	0/5 (0.00%)	0/7 (0.00%)	0/10 (0.00%)	0/23 (0.00%)
	cj0669	cj0669	249	623410..624138	0.299451	ABC-transporter ATP-binding protein	R	General function prediction only	10/40 (25.00%)	10/73 (13.70%)	47/49 (95.92%)	0/22 (0.00%)	0/9 (0.00%)	2/56 (3.57%)	0/26 (0.00%)	0/32 (0.00%)	0/1 (0.00%)	0/11 (0.00%)	7/7 (100.00%)	0/1 (0.00%)	0/13 (0.00%)	0/5 (0.00%)	0/7 (0.00%)	2/10 (20.00%)	0/23 (0.00%)
	cj0670	rpoN	249	624138..625388	0.316	RNA polymerase factor sigma-54	K	Transcription	7/40 (17.50%)	7/73 (9.59%)	44/49 (89.80%)	0/22 (0.00%)	0/9 (0.00%)	0/56 (0.00%)	0/26 (0.00%)	0/32 (0.00%)	0/1 (0.00%)	0/11 (0.00%)	0/7 (0.00%)	0/1 (0.00%)	0/13 (0.00%)	0/5 (0.00%)	0/7 (0.00%)	0/10 (0.00%)	0/23 (0.00%)
	cj0680c	uvrB	254	633589..635562	0.401419	excinuclease ABC subunit B	L	Replication, recombination and repair	0/40 (0.00%)	0/73 (0.00%)	45/49 (91.84%)	0/22 (0.00%)	0/9 (0.00%)	0/56 (0.00%)	0/26 (0.00%)	0/32 (0.00%)	0/1 (0.00%)	0/11 (0.00%)	0/7 (0.00%)	0/1 (0.00%)	0/13 (0.00%)	0/5 (0.00%)	0/7 (0.00%)	0/10 (0.00%)	0/23 (0.00%)
	cj0681	cj0681	255	635716..635946	1	hypothetical protein Cj0681	X	Not assigned to COGs	16/40 (40.00%)	16/73 (21.92%)	49/49 (100.00%)	22/22 (100.00%)	2/9 (22.22%)	6/56 (10.71%)	0/26 (0.00%)	4/32 (12.50%)	0/1 (0.00%)	0/11 (0.00%)	0/7 (0.00%)	1/1 (100.00%)	13/13 (100.00%)	0/5 (0.00%)	2/7 (28.57%)	10/10 (100.00%)	3/23 (13.04%)
	cj0682	cj0682	255	635936..636178	1	hypothetical protein Cj0682	X	Not assigned to COGs	0/40 (0.00%)	0/73 (0.00%)	47/49 (95.92%)	0/22 (0.00%)	3/9 (33.33%)	35/56 (62.50%)	0/26 (0.00%)	0/32 (0.00%)	0/1 (0.00%)	0/11 (0.00%)	0/7 (0.00%)	0/1 (0.00%)	0/13 (0.00%)	5/5 (100.00%)	0/7 (0.00%)	0/10 (0.00%)	16/23 (69.57%)
	cj0683	cj0683	255	636175..636612	1	putative periplasmic protein	X	Not assigned to COGs	7/40 (17.50%)	7/73 (9.59%)	47/49 (95.92%)	0/22 (0.00%)	0/9 (0.00%)	0/56 (0.00%)	0/26 (0.00%)	0/32 (0.00%)	0/1 (0.00%)	0/11 (0.00%)	0/7 (0.00%)	0/1 (0.00%)	0/13 (0.00%)	0/5 (0.00%)	0/7 (0.00%)	0/10 (0.00%)	0/23 (0.00%)
	cj0684	priA	255	636594..638447	1	primosome assembly protein PriA	L	Replication, recombination and repair	0/40 (0.00%)	0/73 (0.00%)	43/49 (87.76%)	0/22 (0.00%)	0/9 (0.00%)	0/56 (0.00%)	0/26 (0.00%)	0/32 (0.00%)	0/1 (0.00%)	0/11 (0.00%)	0/7 (0.00%)	0/1 (0.00%)	0/13 (0.00%)	0/5 (0.00%)	0/7 (0.00%)	0/10 (0.00%)	0/23 (0.00%)
	cj0685c	cipA	256	638540..639892	0.997059	invasion protein CipA	X	Not assigned to COGs	26/40 (65.00%)	49/73 (67.12%)	47/49 (95.92%)	22/22 (100.00%)	2/9 (22.22%)	6/56 (10.71%)	1/26 (3.84%)	27/32 (84.37%	1/1 (100.00%)	11/11 (100.00%)	7/7 (100.00%)	0/1 (0.00%)	12/13 (92.31%)	0/5 (0.00%)	7/7 (100.00%)	10/10 (100.00%)	1/23 (4.35%)
	cj0686	ispG	257	639998..641071	0.310345	4-hydroxy-3-methylbut-2-en-1-yl diphosphate synthase	I	Lipid transport and metabolism genes	7/40 (17.50%)	7/73 (9.59%)	45/49 (91.84%)	0/22 (0.00%)	0/9 (0.00%)	0/56 (0.00%)	0/26 (0.00%)	0/32 (0.00%)	0/1 (0.00%)	0/11 (0.00%)	0/7 (0.00%)	0/1 (0.00%)	0/13 (0.00%)	0/5 (0.00%)	0/7 (0.00%)	0/10 (0.00%)	0/23 (0.00%)
	cj0687c	flgH	258	641102..641800	1	flagellar basal body L-ring protein	N	Cell motility genes	7/40 (17.50%)	7/73 (9.59%)	49/49 (100.00%)	0/22 (0.00%)	0/9 (0.00%)	0/56 (0.00%)	24/26 (92.31%)	0/32 (0.00%)	0/1 (0.00%)	0/11 (0.00%)	0/7 (0.00%)	0/1 (0.00%)	0/13 (0.00%)	0/5 (0.00%)	0/7 (0.00%)	0/10 (0.00%)	0/23 (0.00%)
	cj0688	pta	259	641890..643395	0.705339	putative phosphate acetyltransferase	C	Energy production and conversion genes	0/40 (0.00%)	0/73 (0.00%)	43/49 (87.76%)	0/22 (0.00%)	0/9 (0.00%)	0/56 (0.00%)	24/26 (92.31%)	0/32 (0.00%)	0/1 (0.00%)	0/11 (0.00%)	0/7 (0.00%)	0/1 (0.00%)	0/13 (0.00%)	0/5 (0.00%)	0/7 (0.00%)	0/10 (0.00%)	0/23 (0.00%)
	cj0690c	cj0690c	260	644627..648379	0.582824	putative restriction/modification enzyme	V	Defense mechanisms genes	2/40 (5.00%)	0/73 (0.00%)	35/49 (71.43%)	0/22 (0.00%)	0/9 (0.00%)	0/56 (0.00%)	0/26 (0.00%)	0/32 (0.00%)	0/1 (0.00%)	0/11 (0.00%)	0/7 (0.00%)	0/1 (0.00%)	0/13 (0.00%)	0/5 (0.00%)	0/7 (0.00%)	0/10 (0.00%)	0/23 (0.00%)
	cj0697	flgG2	265	655202..656014	0.333744	flagellar basal-body rod protein	N	Cell motility genes	0/40 (0.00%)	0/73 (0.00%)	49/49 (100.00%)	0/22 (0.00%)	0/9 (0.00%)	0/56 (0.00%)	0/26 (0.00%)	0/32 (0.00%)	0/1 (0.00%)	0/11 (0.00%)	0/7 (0.00%)	0/1 (0.00%)	0/13 (0.00%)	0/5 (0.00%)	0/7 (0.00%)	0/10 (0.00%)	0/23 (0.00%)
	Cj0709	ffh	269	665788..667125	0.222139	signal recognition particle protein	U	Intracellular trafficking and secretion genes	1/40 (2.50%)	3/73 (4.11%)	49/49 (100.00%)	20/22 (90.91%)	0/9 (0.00%)	0/56 (0.00%)	24/26 (92.30%)	0/32 (0.00%)	0/1 (0.00%)	0/11 (0.00%)	0/7 (0.00%)	0/1 (0.00%)	0/13 (0.00%)	0/5 (0.00%)	0/7 (0.00%)	0/10 (0.00%)	0/23 (0.00%)
	cj0755	cfrA	281	705450..707540	0.388017	ferric enterobactin uptake receptor	P	Inorganic ion transport and metabolism genes	0/40 (0.00%)	0/73 (0.00%)	46/49 (93.88%)	0/22 (0.00%)	0/9 (0.00%)	0/56 (0.00%)	0/26 (0.00%)	0/32 (0.00%)	0/1 (0.00%)	0/11 (0.00%)	0/7 (0.00%)	0/1 (0.00%)	0/13 (0.00%)	0/5 (0.00%)	0/7 (0.00%)	0/10 (0.00%)	0/23 (0.00%)
	cj0757	hrcA	282	707840..708634	0.132919	heat-inducible transcription repressor	K	Transcription	2/40 (5.00%)	0/73 (0.00%)	49/49 (100.00%)	0/22 (0.00%)	0/9 (0.00%)	0/56 (0.00%)	0/26 (0.00%)	0/32 (0.00%)	0/1 (0.00%)	0/11 (0.00%)	0/7 (0.00%)	0/1 (0.00%)	0/13 (0.00%)	0/5 (0.00%)	0/7 (0.00%)	0/10 (0.00%)	0/23 (0.00%)
	cj0761	cj0761	284	712406..712747	0.800587	hypothetical protein Cj0761	S	Function unknown genes	32/40 (80.00%)	42/73 (57.53%)	48/49 (97.96%)	0/22 (0.00%)	0/9 (0.00%)	0/56 (0.00%)	0/26 (0.00%)	3/32 (9.37%)	0/1 (0.00%)	2/11 (18.18%)	0/7 (0.00%)	0/1 (0.00%)	0/13 (0.00%)	2/5 (40.00%)	0/7 (0.00%)	0/10 (0.00%)	1/23 (4.35%)
	cj0762c	aspB	285	712797..713966	0.432849	aspartate aminotransferase	E	Amino acid transport and metabolism genes	0/40 (0.00%)	0/73 (0.00%)	48/49 (97.96%)	0/22 (0.00%)	0/9 (0.00%)	0/56 (0.00%)	0/26 (0.00%)	0/32 (0.00%)	0/1 (0.00%)	0/11 (0.00%)	0/7 (0.00%)	0/1 (0.00%)	0/13 (0.00%)	0/5 (0.00%)	0/7 (0.00%)	0/10 (0.00%)	0/23 (0.00%)
	cj0764c	speA	286	714777..716612	0.115139	arginine decarboxylase	E	Amino acid transport and metabolism genes	9/40 (22.50%)	20/73 (27.40%)	48/49 (97.96%)	0/22 (0.00%)	0/9 (0.00%)	0/56 (0.00%)	0/26 (0.00%)	1/32 (3.13%)	0/1 (0.00%)	0/11 (0.00%)	0/7 (0.00%)	0/1 (0.00%)	0/13 (0.00%)	3/5 (60.00%)	0/7 (0.00%)	0/10 (0.00%)	6/23 (26.09%)
	cj0765c	hisS	286	716609..717835	0.163132	histidyl-tRNA synthetase	J	Translation	4/40 (10.00%)	3/73 (4.11%)	48/49 (97.96%)	0/22 (0.00%)	0/9 (0.00%)	0/56 (0.00%)	0/26 (0.00%)	0/32 (0.00%)	0/1 (0.00%)	0/11 (0.00%)	0/7 (0.00%)	0/1 (0.00%)	0/13 (0.00%)	0/5 (0.00%)	0/7 (0.00%)	0/10 (0.00%)	0/23 (0.00%)
	cj0773c	cj0773c	287	722791..723702	0.184413	putative binding-protein dependent transport system permease	P	Inorganic ion transport and metabolism genes	40/40 (100.00%)	70/73 (95.89%)	49/49 (100.00%)	0/22 (0.00%)	0/9 (0.00%)	2/56 (3.57%)	0/26 (0.00%)	8/32 (25.00%)	1/1 (100.00%)	8/11 (72.73%)	0/7 (0.00%)	1/1 (100.00%)	1/13 (7.69%)	5/5 (100.00%)	0/7 (0.00%)	8/10 (80.00%)	22/23 (95.65%)
	cj0777	cj0777	288	728500..730530	0.675369	putative ATP-dependent DNA helicase	L	Replication, recombination and repair	0/40 (0.00%)	0/73 (0.00%)	42/49 (85.71%)	0/22 (0.00%)	0/9 (0.00%)	0/56 (0.00%)	0/26 (0.00%)	0/32 (0.00%)	0/1 (0.00%)	0/11 (0.00%)	0/7 (0.00%)	0/1 (0.00%)	0/13 (0.00%)	0/5 (0.00%)	0/7 (0.00%)	0/10 (0.00%)	0/23 (0.00%)
	cj0800c	cj0800c	298	749834..751693	0.0268962	putative ATPase	X	Not assigned to COGs	0/40 (0.00%)	3/73 (4.11%)	48/49 (97.96%)	8/22 (36.36%)	0/9 (0.00%)	0/56 (0.00%)	0/26 (0.00%)	25/32 (78.13%)	0/1 (0.00%)	1/11 (9.09%)	6/7 (85.71%)	0/1 (0.00%)	0/13 (0.00%)	5/5 (100.00%)	0/7 (0.00%)	0/10 (0.00%)	0/23 (0.00%)
	cj0831c	trmA	310	777295..778368	0.364399	tRNA (uracil-5-)-methyltransferase	J	Translation	0/40 (0.00%)	1/73 (1.37%)	48/49 (97.96%)	0/22 (0.00%)	0/9 (0.00%)	0/56 (0.00%)	0/26 (0.00%)	1/32 (3.13%)	0/1 (0.00%)	0/11 (0.00%)	0/7 (0.00%)	0/1 (0.00%)	0/13 (0.00%)	0/5 (0.00%)	0/7 (0.00%)	0/10 (0.00%)	0/23 (0.00%)
	cj0834c	cj0834c	310	780841..782079	0.500374	ankyrin repeat-containing putative periplasmic protein	R	General function prediction only	0/40 (0.00%)	0/73 (0.00%)	45/49 (91.84%)	0/22 (0.00%)	0/9 (0.00%)	0/56 (0.00%)	0/26 (0.00%)	0/32 (0.00%)	0/1 (0.00%)	0/11 (0.00%)	0/7 (0.00%)	0/1 (0.00%)	0/13 (0.00%)	0/5 (0.00%)	0/7 (0.00%)	0/10 (0.00%)	0/23 (0.00%)
	cj0835c	acnB	310	782129..784675	0.659466	bifunctional aconitate hydratase 2/2-methylisocitrate dehydratase	C	Energy production and conversion genes	7/40 (17.50%)	21/73 (28.77%)	45/49 (91.84%)	0/22 (0.00%)	0/9 (0.00%)	0/56 (0.00%)	0/26 (0.00%)	0/32 (0.00%)	0/1 (0.00%)	0/11 (0.00%)	0/7 (0.00%)	0/1 (0.00%)	0/13 (0.00%)	0/5 (0.00%)	0/7 (0.00%)	0/10 (0.00%)	0/23 (0.00%)
	cj0838c	metG	312	786119..788005	0.042948	methionyl-tRNA synthetase	J	Translation	0/40 (0.00%)	0/73 (0.00%)	34/49 (69.39%)	22/22 (100.00%)	0/9 (0.00%)	0/56 (0.00%)	0/26 (0.00%)	0/32 (0.00%)	1/1 (100.00%)	9/11 (81.82%)	7/7 (100.00%)	0/1 (0.00%)	0/13 (0.00%)	0/5 (0.00%)	0/7 (0.00%)	0/10 (0.00%)	0/23 (0.00%)
	cj0840c	fbp	312	788205..789047	0.844418	fructose-1,6-bisphosphatase	G	Carbohydrate transport and metabolism genes	0/40 (0.00%)	0/73 (0.00%)	32/49 (65.31%)	0/22 (0.00%)	0/9 (0.00%)	0/56 (0.00%)	0/26 (0.00%)	0/32 (0.00%)	0/1 (0.00%)	0/11 (0.00%)	0/7 (0.00%)	0/1 (0.00%)	0/13 (0.00%)	0/5 (0.00%)	0/7 (0.00%)	0/10 (0.00%)	0/23 (0.00%)
	cj0841c	mobB	312	789049..789540	1	putative molybdopterin-guanine dinucleotide biosynthesis protein	H	Coenzyme transport and metabolism genes	35/40 (87.50%)	39/73 (53.42%)	49/49 (100.00%)	0/22 (0.00%)	0/9 (0.00%)	0/56 (0.00%)	0/26 (0.00%)	0/32 (0.00%)	0/1 (0.00%)	0/11 (0.00%)	0/7 (0.00%)	0/1 (0.00%)	0/13 (0.00%)	0/5 (0.00%)	0/7 (0.00%)	0/10 (0.00%)	0/23 (0.00%)
	cj0842	cj0842	313	789636..790121	0.430928	putative lipoprotein	X	Not assigned to COGs	17/40 (42.50%)	12/73 (16.44%)	49/49 (100.00%)	0/22 (0.00%)	0/9 (0.00%)	0/56 (0.00%)	0/26 (0.00%)	0/32 (0.00%)	0/1 (0.00%)	0/11 (0.00%)	0/7 (0.00%)	0/1 (0.00%)	0/13 (0.00%)	0/5 (0.00%)	0/7 (0.00%)	0/10 (0.00%)	0/23 (0.00%)
	cj0851c	cj0851c	317	798818..799321	0.39604	putative integral membrane protein	X	Not assigned to COGs	17/40 (42.50%)	16/73 (21.92%)	27/49 (55.10%)	0/22 (0.00%)	0/9 (0.00%)	1/56 (1.79%)	24/26 (92.30%)	28/32 (87.50%)	0/1 (0.00%)	1/11 (9.09%)	6/7 (85.71%)	0/1 (0.00%)	0/13 (0.00%)	0/5 (0.00%)	0/7 (0.00%)	7/10 (70.00%)	1/23 (4.35%)
	cj0855	folD	318	801345..802193	0.251179	bifunctional 5,10-methylene-tetrahydrofolate dehydrogenase/ 5,10-methylene-tetrahydrofolate cyclohydrolase	H	Coenzyme transport and metabolism genes	0/40 (0.00%)	0/73 (0.00%)	49/49 (100.00%)	0/22 (0.00%)	0/9 (0.00%)	0/56 (0.00%)	0/26 (0.00%)	0/32 (0.00%)	0/1 (0.00%)	0/11 (0.00%)	0/7 (0.00%)	0/1 (0.00%)	0/13 (0.00%)	0/5 (0.00%)	0/7 (0.00%)	0/10 (0.00%)	0/23 (0.00%)
	cj0856	lepP	318	802203..803051	1	signal peptidase I	U	Intracellular trafficking and secretion genes	22/40 (55.00%)	45/73 (61.64%)	49/49 (100.00%)	0/22 (0.00%)	0/9 (0.00%)	0/56 (0.00%)	0/26 (0.00%)	0/32 (0.00%)	0/1 (0.00%)	0/11 (0.00%)	0/7 (0.00%)	0/1 (0.00%)	0/13 (0.00%)	0/5 (0.00%)	0/7 (0.00%)	0/10 (0.00%)	0/23 (0.00%)
	cj0857c	moeA	319	803073..804233	1	putative molybdopterin biosynthesis protein	H	Coenzyme transport and metabolism genes	9/40 (22.50%)	25/73 (34.25%)	47/49 (95.92%)	0/22 (0.00%)	0/9 (0.00%)	0/56 (0.00%)	0/26 (0.00%)	0/32 (0.00%)	0/1 (0.00%)	0/11 (0.00%)	0/7 (0.00%)	0/1 (0.00%)	0/13 (0.00%)	0/5 (0.00%)	0/7 (0.00%)	0/10 (0.00%)	0/23 (0.00%)
	cj0858c	murA	319	804230..805486	1	UDP-N-acetylglucosamine 1-carboxyvinyltransferase	M	Cell wall/membrane biogenesis genes	0/40 (0.00%)	0/73 (0.00%)	49/49 (100.00%)	0/22 (0.00%)	0/9 (0.00%)	0/56 (0.00%)	0/26 (0.00%)	0/32 (0.00%)	0/1 (0.00%)	0/11 (0.00%)	0/7 (0.00%)	0/1 (0.00%)	0/13 (0.00%)	0/5 (0.00%)	0/7 (0.00%)	0/10 (0.00%)	0/23 (0.00%)
	cj0861c	pabA	322	806934..807500	1	para-aminobenzoate synthase glutamine amidotransferase component II	E	Amino acid transport and metabolism genes	22/40 (55.00%)	22/73 (30.14%)	46/49 (93.88%)	0/22 (0.00%)	0/9 (0.00%)	0/56 (0.00%)	0/26 (0.00%)	0/32 (0.00%)	0/1 (0.00%)	0/11 (0.00%)	0/7 (0.00%)	0/1 (0.00%)	0/13 (0.00%)	0/5 (0.00%)	0/7 (0.00%)	0/10 (0.00%)	0/23 (0.00%)
	cj0862c	pabB	322	807497..809281	0.996676	para-aminobenzoate synthase component I	E	Amino acid transport and metabolism genes	0/40 (0.00%)	0/73 (0.00%)	46/49 (93.88%)	0/22 (0.00%)	0/9 (0.00%)	0/56 (0.00%)	0/26 (0.00%)	0/32 (0.00%)	0/1 (0.00%)	0/11 (0.00%)	0/7 (0.00%)	0/1 (0.00%)	0/13 (0.00%)	0/5 (0.00%)	0/7 (0.00%)	0/10 (0.00%)	0/23 (0.00%)
	cj0863c	xerD	322	809271..810335	0.476504	DNA recombinase	L	Replication, recombination and repair	0/40 (0.00%)	0/73 (0.00%)	45/49 (91.84%)	0/22 (0.00%)	0/9 (0.00%)	0/56 (0.00%)	0/26 (0.00%)	0/32 (0.00%)	0/1 (0.00%)	0/11 (0.00%)	0/7 (0.00%)	0/1 (0.00%)	0/13 (0.00%)	0/5 (0.00%)	0/7 (0.00%)	0/10 (0.00%)	0/23 (0.00%)
	cj0905c	alr	338	844295..845281	0.0433468	alanine racemase	M	Cell wall/membrane biogenesis genes	0/40 (0.00%)	3/73 (4.11%)	49/49 (100.00%)	0/22 (0.00%)	1/9 (11.11%)	8/56 (14.29%)	1/26 (3.84%)	28/32 (87.50%)	0/1 (0.00%)	0/11 (0.00%)	0/7 (0.00%)	1/1 (100.00%)	11/13 (84.61%)	0/5 (0.00%)	7/7 (100.00%)	0/10 (0.00%)	21/23 (91.30%)
	cj0914c	ciaB	343	849834..851666	0.0729335	CiaB protein	X	Not assigned to COGs	1/40 (2.50%)	1/73 (1.37%)	47/49 (95.92%)	22/22 (100.00%)	9/9 (100.00%)	51/56 (91.07%)	1/26 (3.84%)	5/32 (15.62%)	0/1 (0.00%)	2/11 (18.18%)	7/7 (100.00%)	1/1 (100.00%)	13/13 (100.00%)	0/5 (0.00%)	0/7 (0.00%)	0/10 (0.00%)	0/23 (0.00%)
	cj0919c	cj0919c	347	855674..856333	0.54173	putative ABC-type amino-acid transporter permease	E	Amino acid transport and metabolism genes	1/40 (2.50%)	8/73 (10.96%)	48/49 (97.96%)	21/22 (95.45%)	8/9 (88.89%)	47/56 (83.93%)	25/26 (96.15%)	32/32 (100.00%)	1/1 (100.00%)	11/11 (100.00%)	7/7 (100.00%)	1/1 (100.00%)	13/13 (100.00%)	0/5 (0.00%)	0/7 (0.00%)	9/10 (90.00%)	0/23 (0.00%)
	cj0926	cj0926	349	860724..861056	0.460843	hypothetical protein Cj0926	X	Not assigned to COGs	4/40 (10.00%)	0/73 (0.00%)	47/49 (95.92%)	0/22 (0.00%)	2/9 (22.22%)	0/56 (0.00%)	0/26 (0.00%)	0/32 (0.00%)	0/1 (0.00%)	0/11 (0.00%)	0/7 (0.00%)	0/1 (0.00%)	0/13 (0.00%)	0/5 (0.00%)	0/7 (0.00%)	0/10 (0.00%)	0/23 (0.00%)
	cj0927	apt	349	861053..861601	1	adenine phosphoribosyltransferase	F	Nucleotide transport and metabolism genes	3/40 (7.50%)	0/73 (0.00%)	47/49 (95.92%)	0/22 (0.00%)	2/9 (22.22%)	0/56 (0.00%)	0/26 (0.00%)	0/32 (0.00%)	0/1 (0.00%)	0/11 (0.00%)	0/7 (0.00%)	0/1 (0.00%)	0/13 (0.00%)	0/5 (0.00%)	0/7 (0.00%)	0/10 (0.00%)	0/23 (0.00%)
	cj0928	cj0928	349	861620..862216	0.54698	putative integral membrane protein	S	Function unknown genes	3/40 (7.50%)	0/73 (0.00%)	49/49 (100.00%)	0/22 (0.00%)	2/9 (22.22%)	0/56 (0.00%)	0/26 (0.00%)	0/32 (0.00%)	0/1 (0.00%)	0/11 (0.00%)	0/7 (0.00%)	0/1 (0.00%)	0/13 (0.00%)	0/5 (0.00%)	0/7 (0.00%)	0/10 (0.00%)	0/23 (0.00%)
	cj0929	pepA	349	862213..863664	0.482426	leucyl aminopeptidase	E	Amino acid transport and metabolism genes	2/40 (5.00%)	0/73 (0.00%)	48/49 (97.96%)	0/22 (0.00%)	1/9 (11.11%)	0/56 (0.00%)	0/26 (0.00%)	0/32 (0.00%)	0/1 (0.00%)	0/11 (0.00%)	0/7 (0.00%)	0/1 (0.00%)	0/13 (0.00%)	0/5 (0.00%)	0/7 (0.00%)	0/10 (0.00%)	2/23 (8.70%)
	cj0930	cj0930	349	863661..864764	0.622847	GTP-dependent nucleic acid-binding protein EngD	J	Translation	3/40 (7.50%)	0/73 (0.00%)	45/49 (91.84%)	0/22 (0.00%)	2/9 (22.22%)	0/56 (0.00%)	0/26 (0.00%)	0/32 (0.00%)	0/1 (0.00%)	0/11 (0.00%)	0/7 (0.00%)	0/1 (0.00%)	0/13 (0.00%)	0/5 (0.00%)	0/7 (0.00%)	0/10 (0.00%)	0/23 (0.00%)
	cj0931c	argH	350	864786..866168	0.600579	argininosuccinate lyase	E	Amino acid transport and metabolism genes	2/40 (5.00%)	0/73 (0.00%)	45/49 (91.84%)	0/22 (0.00%)	1/9 (11.11%)	0/56 (0.00%)	0/26 (0.00%)	0/32 (0.00%)	0/1 (0.00%)	0/11 (0.00%)	0/7 (0.00%)	0/1 (0.00%)	0/13 (0.00%)	0/5 (0.00%)	0/7 (0.00%)	0/10 (0.00%)	0/23 (0.00%)
	cj0982c	cjaA	372	915568..916407	0.411204	putative amino-acid transporter periplasmic solute-binding protein	T	Signal transduction mechanisms genes	0/40 (0.00%)	0/73 (0.00%)	49/49 (100.00%)	0/22 (0.00%)	0/9 (0.00%)	0/56 (0.00%)	0/26 (0.00%)	0/32 (0.00%)	0/1 (0.00%)	0/11 (0.00%)	0/7 (0.00%)	0/1 (0.00%)	0/13 (0.00%)	0/5 (0.00%)	0/7 (0.00%)	0/10 (0.00%)	0/23 (0.00%)
	cj1043c	cj1043c	395	977031..977636	0.803306	putative thiamine-phosphate pyrophosphorylase	H	Coenzyme transport and metabolism genes	4/40 (10.00%)	0/73 (0.00%)	47/49 (95.92%)	0/22 (0.00%)	0/9 (0.00%)	0/56 (0.00%)	0/26 (0.00%)	0/32 (0.00%)	0/1 (0.00%)	0/11 (0.00%)	0/7 (0.00%)	0/1 (0.00%)	0/13 (0.00%)	0/5 (0.00%)	0/7 (0.00%)	0/10 (0.00%)	0/23 (0.00%)
	Cj1044c	thiH	395	977626..978771	0.29869	thiamine biosynthesis protein ThiH	H	Coenzyme transport and metabolism genes	0/40 (0.00%)	0/73 (0%)	49/49 (100.00%)	22/22 (100.00%)	0/9 (0.00%)	0/56 (0.00%)	0/26 (0.00%)	0/32 (0.00%)	0/1 (0.00%)	0/11 (0.00%)	0/7 (0.00%)	0/1 (0.00%)	0/13 (0.00%)	0/5 (0.00%)	0/7 (0.00%)	0/10 (0.00%)	0/23 (0.00%)
	cj1045c	thiG	395	978774..979550	0.609536	thiazole synthase	H	Coenzyme transport and metabolism genes	0/40 (0.00%)	0/73 (0.00%)	49/49 (100.00%)	0/22 (0.00%)	0/9 (0.00%)	0/56 (0.00%)	0/26 (0.00%)	0/32 (0.00%)	0/1 (0.00%)	0/11 (0.00%)	0/7 (0.00%)	0/1 (0.00%)	0/13 (0.00%)	0/5 (0.00%)	0/7 (0.00%)	0/10 (0.00%)	0/23 (0.00%)
	cj1046c	moeB	395	979553..980356	0.418431	thiamine biosynthesis protein ThiF	H	Coenzyme transport and metabolism genes	5/40 (12.50%)	20/73 (27.40%)	49/49 (100.00%)	0/22 (0.00%)	0/9 (0.00%)	0/56 (0.00%)	0/26 (0.00%)	0/32 (0.00%)	0/1 (0.00%)	0/11 (0.00%)	0/7 (0.00%)	0/1 (0.00%)	0/13 (0.00%)	0/5 (0.00%)	0/7 (0.00%)	0/10 (0.00%)	3/23 (13.04%)
	cj1052c	mutS	395	987019..989229	0.504525	recombination and DNA strand exchange inhibitor protein	L	Replication, recombination and repair	0/40 (0.00%)	0/73 (0.00%)	42/49 (85.71%)	0/22 (0.00%)	0/9 (0.00%)	0/56 (0.00%)	0/26 (0.00%)	0/32 (0.00%)	0/1 (0.00%)	0/11 (0.00%)	0/7 (0.00%)	0/1 (0.00%)	0/13 (0.00%)	0/5 (0.00%)	0/7 (0.00%)	0/10 (0.00%)	0/23 (0.00%)
	cj1053c	cj1053c	396	989219..989569	1	putative integral membrane protein	X	Not assigned to COGs	2/40 (5.00%)	4/73 (5.48%)	43/49 (87.76%)	0/22 (0.00%)	0/9 (0.00%)	0/56 (0.00%)	2/26 (7.69%)	20/32 (62.50%)	1/1 (100.00%)	8/11 (72.73%)	0/7 (0.00%)	1/1 (100.00%)	13/13 (100.00%)	5/5 (100.00%)	7/7 (100.00%)	0/10 (0.00%)	3/23 (13.04%)
	cj1054c	murC	397	989562..990860	0.98151	UDP-N-acetylmuramate--L-alanine ligase	M	Cell wall/membrane biogenesis genes	2/40 (5.00%)	0/73 (0.00%)	41/49 (83.67%)	0/22 (0.00%)	0/9 (0.00%)	0/56 (0.00%)	0/26 (0.00%)	0/32 (0.00%)	0/1 (0.00%)	0/11 (0.00%)	0/7 (0.00%)	0/1 (0.00%)	0/13 (0.00%)	0/5 (0.00%)	0/7 (0.00%)	0/10 (0.00%)	0/23 (0.00%)
	cj1066	rdxA	400	1001837..1002442	0.452893	nitroreductase	C	Energy production and conversion genes	14/40 (35.00%)	10/73 (13.70%)	45/49 (91.84%)	0/22 (0.00%)	0/9 (0.00%)	0/56 (0.00%)	0/26 (0.00%)	0/32 (0.00%)	0/1 (0.00%)	0/11 (0.00%)	0/7 (0.00%)	0/1 (0.00%)	0/13 (0.00%)	0/5 (0.00%)	0/7 (0.00%)	0/10 (0.00%)	0/23 (0.00%)
	cj1067	pgsA	401	1002567..1003103	0.279851	CDP-diacylglycerol--glycerol-3-phosphate 3-phosphatidyltransferase	I	Lipid transport and metabolism genes	15/40 (37.50%)	10/73 (13.70%)	48/49 (97.96%)	0/22 (0.00%)	0/9 (0.00%)	0/56 (0.00%)	0/26 (0.00%)	0/32 (0.00%)	0/1 (0.00%)	0/11 (0.00%)	0/7 (0.00%)	0/1 (0.00%)	0/13 (0.00%)	0/5 (0.00%)	0/7 (0.00%)	0/10 (0.00%)	0/23 (0.00%)
	cj1076	proC	404	1010010..1010741	0.93844	pyrroline-5-carboxylate reductase	E	Amino acid transport and metabolism genes	8/40 (20.00%)	19/73 (26.03%)	45/49 (91.84%)	0/22 (0.00%)	0/9 (0.00%)	0/56 (0.00%)	0/26 (0.00%)	0/32 (0.00%)	0/1 (0.00%)	0/11 (0.00%)	0/7 (0.00%)	0/1 (0.00%)	0/13 (0.00%)	0/5 (0.00%)	0/7 (0.00%)	0/10 (0.00%)	0/23 (0.00%)
	cj1077	ctsT	404	1010738..1011040	0.281457	putative periplasmic protein	X	Not assigned to COGs	17/40 (42.50%)	45/73 (61.64%)	47/49 (95.92%)	0/22 (0.00%)	4/9 (44.44%)	10/56 (17.86%)	0/26 (0.00%)	2/32 (6.25%)	1/1 (100.00%)	6/11 (54.55%)	7/7 (100.00%)	1/1 (100.00%)	13/13 (100.00%)	0/5 (0.00%)	0/7 (0.00%)	10/10 (100.00%)	0/23 (0.00%)
	cj1081c	thiE	405	1012752..1013384	0.170886	thiamin-phosphate pyrophosphorylase	H	Coenzyme transport and metabolism genes	4/40 (10.00%)	2/73 (2.74%)	39/49 (79.59%)	22/22 (100.00%)	2/9 (22.22%)	29/56 (51.79%)	0/26 (0.00%)	0/32 (0.00%)	0/1 (0.00%)	0/11 (0.00%)	2/7 (28.57%)	0/1 (0.00%)	0/13 (0.00%)	0/5 (0.00%)	0/7 (0.00%)	0/10 (0.00%)	0/23 (0.00%)
	Cj1082c	thiD	405	1013374..1014186	0.795567	phosphomethylpyrimidine kinase	H	Coenzyme transport and metabolism genes	4/40 (10.00%)	2/73 (2.74%)	39/49 (79.59%)	22/22 (100.00%)	2/9 (22.22%)	6/56 (10.71%)	0/26 (0.00%)	0/32 (0.00%)	0/1 (0.00%)	0/11 (0.00%)	0/7 (0.00%)	0/1 (0.00%)	0/13 (0.00%)	0/5 (0.00%)	0/7 (0.00%)	0/10 (0.00%)	0/23 (0.00%)
	cj1085c	mfd	405	1015629..1018565	0.28158	transcription-repair coupling factor	K	Transcription	3/40 (7.50%)	2/73 (2.74%)	45/49 (91.84%)	0/22 (0.00%)	3/9 (33.33%)	12/56 (21.43%)	0/26 (0.00%)	16/32 (50.00%)	0/1 (0.00%)	0/11 (0.00%)	0/7 (0.00%)	0/1 (0.00%)	0/13 (0.00%)	0/5 (0.00%)	0/7 (0.00%)	10/10 (100.00%)	0/23 (0.00%)
	cj1090c	cj1090c	405	1022317..1022829	0.00976562	putative lipoprotein	X	Not assigned to COGs	0/40 (0.00%)	0/73 (0.00%)	45/49 (91.84%)	13/22 (59.09%)	0/9 (0.00%)	0/56 (0.00%)	0/26 (0.00%)	0/32 (0.00%)	0/1 (0.00%)	0/11 (0.00%)	0/7 (0.00%)	0/1 (0.00%)	0/13 (0.00%)	0/5 (0.00%)	0/7 (0.00%)	0/10 (0.00%)	0/23 (0.00%)
	cj1091c	leuS	405	1022826..1025255	0.781392	leucyl-tRNA synthetase	J	Translation	2/40 (5.00%)	0/73 (0.00%)	47/49 (95.92%)	0/22 (0.00%)	0/9 (0.00%)	0/56 (0.00%)	0/26 (0.00%)	0/32 (0.00%)	0/1 (0.00%)	0/11 (0.00%)	0/7 (0.00%)	0/1 (0.00%)	0/13 (0.00%)	0/5 (0.00%)	0/7 (0.00%)	0/10 (0.00%)	0/23 (0.00%)
	cj1092c	secF	405	1025265..1026236	0.513903	preprotein translocase subunit SecF	U	Intracellular trafficking and secretion genes	2/40 (5.00%)	1/73 (1.37%)	48/49 (97.96%)	0/22 (0.00%)	9/9 (100.00%)	49/56 (87.50%)	0/26 (0.00%)	0/32 (0.00%)	0/1 (0.00%)	0/11 (0.00%)	0/7 (0.00%)	0/1 (0.00%)	0/13 (0.00%)	0/5 (0.00%)	0/7 (0.00%)	0/10 (0.00%)	0/23 (0.00%)
	cj1093c	secD	405	1026236..1027816	0.057072	preprotein translocase subunit SecD	U	Intracellular trafficking and secretion genes	2/40 (5.00%)	0/73 (0.00%)	45/49 (91.84%)	0/22 (0.00%)	0/9 (0.00%)	0/56 (0.00%)	0/26 (0.00%)	0/32 (0.00%)	0/1 (0.00%)	0/11 (0.00%)	0/7 (0.00%)	0/1 (0.00%)	0/13 (0.00%)	0/5 (0.00%)	0/7 (0.00%)	0/10 (0.00%)	0/23 (0.00%)
	cj1114c	pssA	412	1046471..1047199	0.741758	CDP-diacylglycerol--serine O-phosphatidyltransferase	I	Lipid transport and metabolism genes	0/40 (0.00%)	0/73 (0.00%)	47/49 (95.92%)	0/22 (0.00%)	0/9 (0.00%)	0/56 (0.00%)	0/26 (0.00%)	0/32 (0.00%)	0/1 (0.00%)	0/11 (0.00%)	0/7 (0.00%)	0/1 (0.00%)	0/13 (0.00%)	0/5 (0.00%)	0/7 (0.00%)	0/10 (0.00%)	0/23 (0.00%)
	cj1115c	cj1115c	412	1047209..1047826	0.975689	putative phosphatidylserine decarboxylase-related protein	I	Lipid transport and metabolism genes	0/40 (0.00%)	0/73 (0.00%)	44/49 (89.80%)	0/22 (0.00%)	0/9 (0.00%)	0/56 (0.00%)	0/26 (0.00%)	2/32 (6.25%)	0/1 (0.00%)	2/11 (18.18%)	0/7 (0.00%)	0/1 (0.00%)	0/13 (0.00%)	0/5 (0.00%)	0/7 (0.00%)	0/10 (0.00%)	0/23 (0.00%)
	cj1116c	ftsH	412	1047823..1049760	0.404823	membrane bound zinc metallopeptidase	O	Posttranslational modification, protein turnover, chaperones genes	24/40 (60.00%)	19/73 (26.03%)	48/49 (97.96%)	0/22 (0.00%)	2/9 (22.22%)	5/56 (8.93%)	1/26 (3.84%)	0/32 (0.00%)	1/1 (100.00%)	9/11 (81.82%)	0/7 (0.00%)	1/1 (100.00%)	13/13 (100.00%)	0/5 (0.00%)	0/7 (0.00%)	0/10 (0.00%)	0/23 (0.00%)
	cj1129c	pglH	415	1062131..1063210	0.616311	GalNAc transferase/polymerase	M	Cell wall/membrane biogenesis genes	28/40 (70.00%)	17/73 (23.29%)	48/49 (97.96%)	0/22 (0.00%)	0/9 (0.00%)	0/56 (0.00%)	0/26 (0.00%)	0/32 (0.00%)	0/1 (0.00%)	0/11 (0.00%)	0/7 (0.00%)	0/1 (0.00%)	0/13 (0.00%)	0/5 (0.00%)	0/7 (0.00%)	0/10 (0.00%)	0/23 (0.00%)
	cj1131c	gne	415	1064895..1065881	0.216024	UDP-GlcNAc/Glc 4-epimerase	M	Cell wall/membrane biogenesis genes	3/40 (7.50%)	0/73 (0.00%)	49/49 (100.00%)	0/22 (0.00%)	0/9 (0.00%)	0/56 (0.00%)	0/26 (0.00%)	0/32 (0.00%)	0/1 (0.00%)	0/11 (0.00%)	0/7 (0.00%)	0/1 (0.00%)	0/13 (0.00%)	0/5 (0.00%)	0/7 (0.00%)	0/10 (0.00%)	0/23 (0.00%)
	cj1132c	cj1132c	415	1065939..1066733	0.821159	hypothetical protein Cj1132c	L	Replication, recombination and repair	2/40 (5.00%)	0/73 (0.00%)	43/49 (87.76%)	0/22 (0.00%)	0/9 (0.00%)	0/56 (0.00%)	0/26 (0.00%)	0/32 (0.00%)	0/1 (0.00%)	0/11 (0.00%)	0/7 (0.00%)	0/1 (0.00%)	0/13 (0.00%)	0/5 (0.00%)	0/7 (0.00%)	0/10 (0.00%)	0/23 (0.00%)
	cj1133	waaC	416	1066799..1067827	0.474406	heptosyltransferase I	M	Cell wall/membrane biogenesis genes	2/40 (5.00%)	0/73 (0.00%)	43/49 (87.76%)	0/22 (0.00%)	0/9 (0.00%)	0/56 (0.00%)	0/26 (0.00%)	0/32 (0.00%)	0/1 (0.00%)	0/11 (0.00%)	0/7 (0.00%)	0/1 (0.00%)	0/13 (0.00%)	0/5 (0.00%)	0/7 (0.00%)	0/10 (0.00%)	0/23 (0.00%)
	cj1134	htrB	416	1067817..1068704	1	lipid A biosynthesis lauroyl acyltransferase	M	Cell wall/membrane biogenesis genes	4/40 (10.00%)	0/73 (0.00%)	47/49 (95.92%)	0/22 (0.00%)	0/9 (0.00%)	0/56 (0.00%)	0/26 (0.00%)	0/32 (0.00%)	0/1 (0.00%)	0/11 (0.00%)	0/7 (0.00%)	0/1 (0.00%)	0/13 (0.00%)	0/5 (0.00%)	0/7 (0.00%)	0/10 (0.00%)	0/23 (0.00%)
	cj1135	cj1135	416	1068701..1070248	1	putative two-domain glucosyltransferase	M	Cell wall/membrane biogenesis genes	0/40 (0.00%)	0/73 (0.00%)	46/49 (93.88%)	0/22 (0.00%)	0/9 (0.00%)	0/56 (0.00%)	0/26 (0.00%)	0/32 (0.00%)	0/1 (0.00%)	0/11 (0.00%)	0/7 (0.00%)	0/1 (0.00%)	0/13 (0.00%)	0/5 (0.00%)	0/7 (0.00%)	0/10 (0.00%)	0/23 (0.00%)
	cj1136	cj1136	416	1070252..1071424	0.374798	putative glycosyltransferase	M	Cell wall/membrane biogenesis genes	2/40 (5.00%)	0/73 (0.00%)	42/49 (85.71%)	0/22 (0.00%)	0/9 (0.00%)	0/56 (0.00%)	0/26 (0.00%)	2/32 (6.25%)	0/1 (0.00%)	0/11 (0.00%)	0/7 (0.00%)	0/1 (0.00%)	0/13 (0.00%)	0/5 (0.00%)	0/7 (0.00%)	0/10 (0.00%)	0/23 (0.00%)
	cj1142	neuC1	420	1076478..1077593	0.794275	putative UDP-N-acetylglucosamine 2-epimerase	M	Cell wall/membrane biogenesis genes	0/40 (0.00%)	0/73 (0.00%)	22/49 (44.90%)	0/22 (0.00%)	0/9 (0.00%)	0/56 (0.00%)	0/26 (0.00%)	0/32 (0.00%)	0/1 (0.00%)	0/11 (0.00%)	0/7 (0.00%)	0/1 (0.00%)	0/13 (0.00%)	0/5 (0.00%)	0/7 (0.00%)	0/10 (0.00%)	0/23 (0.00%)
	cj1146c	waaV	421	1080025..1080849	1	putative glucosyltransferase	M	Cell wall/membrane biogenesis genes	0/40 (0.00%)	0/73 (0.00%)	16/49 (32.65%)	0/22 (0.00%)	0/9 (0.00%)	0/56 (0.00%)	0/26 (0.00%)	0/32 (0.00%)	0/1 (0.00%)	0/11 (0.00%)	0/7 (0.00%)	0/1 (0.00%)	0/13 (0.00%)	0/5 (0.00%)	0/7 (0.00%)	0/10 (0.00%)	0/23 (0.00%)
	cj1148	waaF	422	1080908..1081867	1	heptosyltransferase II	M	Cell wall/membrane biogenesis genes	3/40 (7.50%)	6/73 (8.22%)	45/49 (91.84%)	0/22 (0.00%)	0/9 (0.00%)	0/56 (0.00%)	0/26 (0.00%)	0/32 (0.00%)	0/1 (0.00%)	0/11 (0.00%)	0/7 (0.00%)	0/1 (0.00%)	0/13 (0.00%)	0/5 (0.00%)	0/7 (0.00%)	0/10 (0.00%)	0/23 (0.00%)
	cj1149c	gmhA	423	1081848..1082408	1	phosphoheptose isomerase	G	Carbohydrate transport and metabolism genes	5/40 (12.50%)	12/73 (16.44%)	33/49 (67.35%)	0/22 (0.00%)	0/9 (0.00%)	0/56 (0.00%)	0/26 (0.00%)	3/32 (9.38%)	0/1 (0.00%)	0/11 (0.00%)	0/7 (0.00%)	0/1 (0.00%)	0/13 (0.00%)	1/5 (20.00%)	0/7 (0.00%)	0/10 (0.00%)	0/23 (0.00%)
	cj1150c	hldE	423	1082405..1083790	1	D-beta-D-heptose 7-phosphate kinase/D-beta-D-heptose 1-phosphate adenylyltransferase	M	Cell wall/membrane biogenesis genes	0/40 (0.00%)	0/73 (0.00%)	39/49 (79.59%)	0/22 (0.00%)	0/9 (0.00%)	0/56 (0.00%)	0/26 (0.00%)	0/32 (0.00%)	0/1 (0.00%)	0/11 (0.00%)	0/7 (0.00%)	0/1 (0.00%)	0/13 (0.00%)	0/5 (0.00%)	0/7 (0.00%)	0/10 (0.00%)	0/23 (0.00%)
	cj1151c	hldD	423	1083783..1084736	1	ADP-glyceromanno-heptose 6-epimerase	M	Cell wall/membrane biogenesis genes	17/40 (42.50%)	33/73 (45.21%)	45/49 (91.84%)	0/22 (0.00%)	0/9 (0.00%)	0/56 (0.00%)	0/26 (0.00%)	0/32 (0.00%)	0/1 (0.00%)	0/11 (0.00%)	0/7 (0.00%)	0/1 (0.00%)	0/13 (0.00%)	1/5 (20.00%)	0/7 (0.00%)	0/10 (0.00%)	6/23 (26.09%)
	cj1152c	gmhB	423	1084737..1085297	0.958042	D,D-heptose 1,7-bisphosphate phosphatase	E	Amino acid transport and metabolism genes	15/40 (37.50%)	27/73 (36.99%)	45/49 (91.84%)	0/22 (0.00%)	0/9 (0.00%)	0/56 (0.00%)	0/26 (0.00%)	0/32 (0.00%)	0/1 (0.00%)	0/11 (0.00%)	0/7 (0.00%)	0/1 (0.00%)	0/13 (0.00%)	1/5 (20.00%)	0/7 (0.00%)	0/10 (0.00%)	5/23 (21.74%)
	cj1155c	cj1155c	425	1085907..1088264	0.351922	putative cation-transporting ATPase	P	Inorganic ion transport and metabolism genes	6/40 (15.00%)	6/73 (8.22%)	46/49 (93.88%)	0/22 (0.00%)	0/9 (0.00%)	0/56 (0.00%)	0/26 (0.00%)	0/32 (0.00%)	0/1 (0.00%)	0/11 (0.00%)	0/7 (0.00%)	0/1 (0.00%)	0/13 (0.00%)	0/5 (0.00%)	0/7 (0.00%)	0/10 (0.00%)	0/23 (0.00%)
	cj1157	dnaX	426	1089675..1091204	0.312052	DNA polymerase III subunits gamma and tau	L	Replication, recombination and repair	23/40 (57.50%)	11/73 (15.07%)	45/49 (91.84%)	5/22 (22.73%)	0/9 (0.00%)	0/56 (0.00%)	2/26 (7.69%)	0/32 (0.00%)	0/1 (0.00%)	0/11 (0.00%)	0/7 (0.00%)	0/1 (0.00%)	0/13 (0.00%)	0/5 (0.00%)	0/7 (0.00%)	0/10 (0.00%)	0/23 (0.00%)
	cj1170c	omp50	434	1098615..1100036	0.563503	50 kda outer membrane protein precursor	X	Not assigned to COGs	4/40 (10.00%)	4/73 (6.85%)	46/49 (93.88%)	1/22 (4.54%)	0/9 (0.00%)	0/56 (0.00%)	0/26 (0.00%)	0/32 (0.00%)	0/1 (0.00%)	0/11 (0.00%)	0/7 (0.00%)	0/1 (0.00%)	0/13 (0.00%)	0/5 (0.00%)	0/7 (0.00%)	2/10 (20.00%)	0/23 (0.00%)
	cj1171c	ppi	435	1100192..1100674	0.695021	peptidyl-prolyl cis-trans isomerase	O	Posttranslational modification, protein turnover, chaperones genes	6/40 (15.00%)	6/73 (8.22%)	47/49 (95.92%)	3/22 (13.64%)	0/9 (0.00%)	0/56 (0.00%)	0/26 (0.00%)	0/32 (0.00%)	0/1 (0.00%)	0/11 (0.00%)	0/7 (0.00%)	0/1 (0.00%)	0/13 (0.00%)	0/5 (0.00%)	0/7 (0.00%)	0/10 (0.00%)	0/23 (0.00%)
	cj1180c	cj1180c	437	1107071..1107706	0.141732	putative ABC transporter ATP-binding protein	V	Defense mechanisms genes	29/40 (72.50%)	52/73 (71.23%)	42/49 (85.71%)	22/22 (100.00%)	0/9 (0.00%)	2/56 (3.57%)	1/26 (3.84%)	21/32 (65.62%)	0/1 (0.00%)	0/11 (0.00%)	0/7 (0.00%)	0/1 (0.00%)	12/13 (92.31%)	1/5 (20.00%)	0/7 (0.00%)	10/10 (100.00%)	1/23 (4.35%)
	cj1181c	tsf	437	1107719..1108792	0.055918	elongation factor Ts	J	Translation	7/40 (17.50%)	10/73 (13.70%)	45/49 (91.84%)	1/22 (4.54%)	0/9 (0.00%)	0/56 (0.00%)	0/26 (0.00%)	0/32 (0.00%)	0/1 (0.00%)	0/11 (0.00%)	0/7 (0.00%)	0/1 (0.00%)	2/13 (15.38%)	0/5 (0.00%)	0/7 (0.00%)	0/10 (0.00%)	0/23 (0.00%)
	cj1188c	gidA	440	1115243..1117102	0.132867	tRNA uridine 5-carboxymethylaminomethyl modification enzyme GidA	D	Cell cycle control, mitosis and meiosis genes	19/40 (47.50%)	9/73 (12.33%)	38/49 (77.55%)	2/22 (9.09%)	0/9 (0.00%)	0/56 (0.00%)	0/26 (0.00%)	0/32 (0.00%)	0/1 (0.00%)	0/11 (0.00%)	0/7 (0.00%)	0/1 (0.00%)	2/13 (15.38%)	0/5 (0.00%)	0/7 (0.00%)	0/10 (0.00%)	0/23 (0.00%)
	cj1190c	cetA	441	1117705..1119084	0.097631	bipartate energy taxis response protein CetA	T	Signal transduction mechanisms genes	18/40 (45.00%)	8/73 (10.96%)	38/49 (77.55%)	2/22 (9.09%)	0/9 (0.00%)	1/56 (1.79%)	3/26 (11.54%)	0/32 (0.00%)	0/1 (0.00%)	0/11 (0.00%)	0/7 (0.00%)	0/1 (0.00%)	0/13 (0.00%)	0/5 (0.00%)	0/7 (0.00%)	0/10 (0.00%)	0/23 (0.00%)
	cj1192	dctA	442	1119968..1121344	0.132075	putative C4-dicarboxylate transport protein	C	Energy production and conversion genes	14/40 (35.00%)	7/73 (9.59%)	38/49 (77.55%)	4/22 (18.18%)	0/9 (0.00%)	0/56 (0.00%)	2/26 (7.69%)	0/32 (0.00%)	0/1 (0.00%)	0/11 (0.00%)	0/7 (0.00%)	0/1 (0.00%)	0/13 (0.00%)	0/5 (0.00%)	0/7 (0.00%)	0/10 (0.00%)	0/23 (0.00%)
	cj1197c	gatB	445	1125904..1127322	0.143865	aspartyl/glutamyl-tRNA amidotransferase subunit B	J	Translation	34/40 (85.00%)	63/73 (86.30%)	49/49 (100.00%)	5/22 (22.73%)	2/9 (22.22%)	7/56 (12.50%)	2/26 (7.69%)	2/32 (6.25%)	0/1 (0.00%)	2/11 (18.18%)	0/7 (0.00%)	0/1 (0.00%)	0/13 (0.00%)	0/5 (0.00%)	7/7 (100.00%)	0/10 (0.00%)	0/23 (0.00%)
	cj1198	cj1198	446	1127437..1127931	0.3583	S-ribosylhomocysteinase	T	Signal transduction mechanisms genes	37/40 (92.50%)	48/73 (65.75%)	49/49 (100.00%)	1/22 (4.54%)	2/9 (22.22%)	6/56 (10.71%)	2/26 (7.69%)	0/32 (0.00%)	0/1 (0.00%)	0/11 (0.00%)	0/7 (0.00%)	0/1 (0.00%)	0/13 (0.00%)	0/5 (0.00%)	0/7 (0.00%)	0/10 (0.00%)	0/23 (0.00%)
	cj1260c	dnaJ	476	1190510..1191631	0.258208	chaperone protein DnaJ	O	Posttranslational modification, protein turnover, chaperones genes	36/40 (90.00%)	37/73 (50.68%)	47/49 (95.92%)	22/22 (100.00%)	2/9 (22.22%)	13/56 (23.21%)	0/26 (0.00%)	8/32 (25.00%)	0/1 (0.00%)	1/11 (9.09%)	0/7 (0.00%)	0/1 (0.00%)	10/13 (76.92%)	0/5 (0.00%)	3/7 (42.86%)	0/10 (0.00%)	1/23 (4.35%)
	cj1269c	amiA	479	1200312..1202291	0.102422	N-acetylmuramoyl-L-alanine amidase	M	Cell wall/membrane biogenesis genes	2/40 (5.00%)	2/73 (2.74%)	49/49 (100.00%)	0/22 (0.00%)	0/9 (0.00%)	0/56 (0.00%)	0/26 (0.00%)	0/32 (0.00%)	0/1 (0.00%)	0/11 (0.00%)	0/7 (0.00%)	0/1 (0.00%)	0/13 (0.00%)	0/5 (0.00%)	0/7 (0.00%)	0/10 (0.00%)	0/23 (0.00%)
	cj1345c	cj1345c	500	1277455..1278849	0.294835	putative periplasmic protein	R	General function prediction only	0/40 (0.00%)	0/73 (0.00%)	41/49 (83.67%)	0/22 (0.00%)	0/9 (0.00%)	0/56 (0.00%)	0/26 (0.00%)	0/32 (0.00%)	0/1 (0.00%)	0/11 (0.00%)	0/7 (0.00%)	0/1 (0.00%)	0/13 (0.00%)	0/5 (0.00%)	0/7 (0.00%)	0/10 (0.00%)	0/23 (0.00%)
	Cj1349c	-	500	1280992..1282299	0.622449	putative fibronectin/fibrinogen-binding protein	K	Transcription	0/40 (0.00%)	0/73 (0%)	47/49 (95.92%)	17/22 (77.27%)	0/9 (0.00%)	0/56 (0.00%)	0/26 (0.00%)	0/32 (0.00%)	0/1 (0.00%)	0/11 (0.00%)	0/7 (0.00%)	0/1 (0.00%)	0/13 (0.00%)	0/5 (0.00%)	0/7 (0.00%)	0/10 (0.00%)	0/23 (0.00%)
	Cj1350	mobA	501	1282361..1282936	0.928696	putative molybdopterin-guanine dinucleotide biosynthesis protein	H	Coenzyme transport and metabolism genes	3/40 (7.50%)	0/73 (0%)	42/49 (85.71%)	19/22 (86.36%)	0/9 (0.00%)	0/56 (0.00%)	0/26 (0.00%)	0/32 (0.00%)	0/1 (0.00%)	0/11 (0.00%)	0/7 (0.00%)	0/1 (0.00%)	0/13 (0.00%)	0/5 (0.00%)	0/7 (0.00%)	0/10 (0.00%)	0/23 (0.00%)
	cj1351	pldA	501	1282933..1283922	0.749752	phospholipase A	M	Cell wall/membrane biogenesis genes	3/40 (7.50%)	0/73 (0.00%)	43/49 (87.76%)	14/22 (63.64%)	0/9 (0.00%)	0/56 (0.00%)	0/26 (0.00%)	0/32 (0.00%)	0/1 (0.00%)	0/11 (0.00%)	0/7 (0.00%)	0/1 (0.00%)	0/13 (0.00%)	0/5 (0.00%)	0/7 (0.00%)	0/10 (0.00%)	0/23 (0.00%)
	Cj1352	ceuB	502	1284008..1284976	0.149639	enterochelin uptake permease	P	Inorganic ion transport and metabolism genes	3/40 (7.50%)	0/73 (0%)	48/49 (97.96%)	22/22 (100.00%)	0/9 (0.00%)	0/56 (0.00%)	0/26 (0.00%)	0/32 (0.00%)	0/1 (0.00%)	0/11 (0.00%)	0/7 (0.00%)	0/1 (0.00%)	0/13 (0.00%)	0/5 (0.00%)	0/7 (0.00%)	0/10 (0.00%)	0/23 (0.00%)
	cj1353	ceuC	502	1284969..1285907	0.0991471	enterochelin uptake permease	P	Inorganic ion transport and metabolism genes	3/40 (7.50%)	0/73 (0.00%)	48/49 (97.96%)	22/22 (100.00%)	0/9 (0.00%)	0/56 (0.00%)	0/26 (0.00%)	0/32 (0.00%)	0/1 (0.00%)	0/11 (0.00%)	0/7 (0.00%)	0/1 (0.00%)	0/13 (0.00%)	0/5 (0.00%)	0/7 (0.00%)	0/10 (0.00%)	0/23 (0.00%)
	cj1374c	cj1374c	511	1311786..1312388	0.199336	putative deoxyribonucleotide triphosphate pyrophosphatase	F	Nucleotide transport and metabolism genes	5/40 (12.50%)	4/73 (5.48%)	49/49 (100.00%)	0/22 (0.00%)	0/9 (0.00%)	0/56 (0.00%)	0/26 (0.00%)	1/32 (3.13%)	1/1 (100.00%)	9/11 (81.82%)	0/7 (0.00%)	0/1 (0.00%)	0/13 (0.00%)	5/5 (100.00%)	0/7 (0.00%)	0/10 (0.00%)	0/23 (0.00%)
	cj1378	selA	514	1316388..1317710	0.281392	selenocysteine synthase	E	Amino acid transport and metabolism genes	2/40 (5.00%)	0/73 (0.00%)	46/49 (93.88%)	0/22 (0.00%)	0/9 (0.00%)	0/56 (0.00%)	0/26 (0.00%)	0/32 (0.00%)	0/1 (0.00%)	0/11 (0.00%)	0/7 (0.00%)	0/1 (0.00%)	0/13 (0.00%)	0/5 (0.00%)	0/7 (0.00%)	0/10 (0.00%)	0/23 (0.00%)
	cj1379	selB	514	1317707..1319512	0.792935	putative selenocysteine-specific elongation factor	J	Translation	3/40 (7.50%)	0/73 (0.00%)	49/49 (100.00%)	0/22 (0.00%)	0/9 (0.00%)	0/56 (0.00%)	0/26 (0.00%)	0/32 (0.00%)	0/1 (0.00%)	0/11 (0.00%)	0/7 (0.00%)	0/1 (0.00%)	0/13 (0.00%)	0/5 (0.00%)	0/7 (0.00%)	0/10 (0.00%)	0/23 (0.00%)
	cj1384c	cj1384c	517	1322041..1322355	0.324841	hypothetical protein Cj1384c	S	Function unknown genes	8/40 (20.00%)	14/73 (19.18%)	49/49 (100.00%)	0/22 (0.00%)	0/9 (0.00%)	2/56 (3.57%)	26/26 (100.00%)	22/32 (68.75%)	1/1 (100.00%)	11/11 (100.00%)	7/7 (100.00%)	0/1 (0.00%)	0/13 (0.00%)	0/5 (0.00%)	7/7 (100.00%)	2/10 (20.00%)	16/23 (69.57%)
	cj1385	katA	518	1322526..1323950	0.663624	catalase	P	Inorganic ion transport and metabolism genes	2/40 (5.00%)	0/73 (0.00%)	44/49 (89.80%)	0/22 (0.00%)	0/9 (0.00%)	0/56 (0.00%)	0/26 (0.00%)	0/32 (0.00%)	0/1 (0.00%)	0/11 (0.00%)	0/7 (0.00%)	0/1 (0.00%)	0/13 (0.00%)	0/5 (0.00%)	0/7 (0.00%)	0/10 (0.00%)	0/23 (0.00%)
	cj1413c	kpsS	529	1345102..1346286	0.0743525	capsule polysaccharide modification protein	M	Cell wall/membrane biogenesis genes	2/40 (5.00%)	0/73 (0.00%)	47/49 (95.92%)	0/22 (0.00%)	0/9 (0.00%)	0/56 (0.00%)	0/26 (0.00%)	0/32 (0.00%)	0/1 (0.00%)	0/11 (0.00%)	0/7 (0.00%)	0/1 (0.00%)	0/13 (0.00%)	0/5 (0.00%)	0/7 (0.00%)	0/10 (0.00%)	0/23 (0.00%)
	cj1414c	kpsC	529	1346283..1348352	0.135814	capsule polysaccharide modification protein	M	Cell wall/membrane biogenesis genes	2/40 (5.00%)	0/73 (0.00%)	47/49 (95.92%)	0/22 (0.00%)	0/9 (0.00%)	0/56 (0.00%)	0/26 (0.00%)	0/32 (0.00%)	0/1 (0.00%)	0/11 (0.00%)	0/7 (0.00%)	0/1 (0.00%)	0/13 (0.00%)	0/5 (0.00%)	0/7 (0.00%)	0/10 (0.00%)	0/23 (0.00%)
	cj1450	cj1450	534	1388259..1388822	0.969805	putative ATP/GTP-binding protein	X	Not assigned to COGs	8/40 (20.00%)	6/73 (8.22%)	46/49 (93.88%)	0/22 (0.00%)	0/9 (0.00%)	0/56 (0.00%)	0/26 (0.00%)	2/32 (6.25%)	0/1 (0.00%)	0/11 (0.00%)	0/7 (0.00%)	0/1 (0.00%)	0/13 (0.00%)	0/5 (0.00%)	0/7 (0.00%)	0/10 (0.00%)	0/23 (0.00%)
	cj1451	dut	534	1388859..1389548	0.281567	dUTPase	X	Not assigned to COGs	0/40 (0.00%)	2/73 (2.74%)	38/49 (77.55%)	0/22 (0.00%)	0/9 (0.00%)	0/56 (0.00%)	0/26 (0.00%)	0/32 (0.00%)	0/1 (0.00%)	0/11 (0.00%)	0/7 (0.00%)	0/1 (0.00%)	0/13 (0.00%)	0/5 (0.00%)	0/7 (0.00%)	0/10 (0.00%)	0/23 (0.00%)
	cj1455	prfB	536	1392594..1393691	0.13309	peptide chain release factor 2	J	Translation	3/40 (7.50%)	2/73 (2.74%)	46/49 (93.88%)	0/22 (0.00%)	0/9 (0.00%)	0/56 (0.00%)	0/26 (0.00%)	0/32 (0.00%)	0/1 (0.00%)	0/11 (0.00%)	0/7 (0.00%)	0/1 (0.00%)	0/13 (0.00%)	0/5 (0.00%)	0/7 (0.00%)	0/10 (0.00%)	0/23 (0.00%)
	cj1456c	cj1456c	537	1393849..1394163	0.84127	putative periplasmic protein	X	Not assigned to COGs	7/40 (17.50%)	2/73 (2.74%)	49/49 (100.00%)	0/22 (0.00%)	0/9 (0.00%)	0/56 (0.00%)	2/26 (7.69%)	17/32 (53.13%)	0/1 (0.00%)	3/11 (27.27%)	0/7 (0.00%)	0/1 (0.00%)	0/13 (0.00%)	2/5 (40.00%)	0/7 (0.00%)	0/10 (0.00%)	0/23 (0.00%)
	cj1461	cj1461	540	1397726..1398409	0.0819912	putative DNA methylase	L	Replication, recombination and repair	3/40 (7.50%)	0/73 (0.00%)	49/49 (100.00%)	0/22 (0.00%)	0/9 (0.00%)	0/56 (0.00%)	0/26 (0.00%)	18/32 (56.25%)	0/1 (0.00%)	0/11 (0.00%)	0/7 (0.00%)	1/1 (100.00%)	13/13 (100.00%)	0/5 (0.00%)	0/7 (0.00%)	0/10 (0.00%)	0/23 (0.00%)
	cj1466	flgK	541	1400602..1402428	0.732749	flagellar hook-associated protein FlgK	N	Cell motility genes	3/40 (7.50%)	0/73 (0.00%)	43/49 (87.76%)	0/22 (0.00%)	0/9 (0.00%)	0/56 (0.00%)	0/26 (0.00%)	0/32 (0.00%)	0/1 (0.00%)	0/11 (0.00%)	0/7 (0.00%)	0/1 (0.00%)	0/13 (0.00%)	0/5 (0.00%)	0/7 (0.00%)	0/10 (0.00%)	0/23 (0.00%)
	cj1471c	ctsE	543	1405147..1406706	0.135985	putative type II protein secretion system E protein	N	Cell motility genes	3/40 (7.50%)	4/73 (5.48%)	46/49 (93.88%)	0/22 (0.00%)	0/9 (0.00%)	0/56 (0.00%)	0/26 (0.00%)	0/32 (0.00%)	0/1 (0.00%)	0/11 (0.00%)	0/7 (0.00%)	1/1 (100.00%)	13/13 (100.00%)	0/5 (0.00%)	0/7 (0.00%)	0/10 (0.00%)	0/23 (0.00%)
	cj1476c	cj1476c	544	1409619..1413179	0.113764	pyruvate-flavodoxin oxidoreductase	C	Energy production and conversion genes	4/40 (10.00%)	1/73 (1.37%)	48/49 (97.96%)	0/22 (0.00%)	0/9 (0.00%)	0/56 (0.00%)	1/26 (3.84%)	8/32 (25.00%)	1/1 (100.00%)	9/11 (81.82%)	0/7 (0.00%)	1/1 (100.00%)	13/13 (100.00%)	0/5 (0.00%)	0/7 (0.00%)	10/10 (100.00%)	0/23 (0.00%)
	cj1491c	cj1491c	647	1425847..1426527	0.162757	putative two-component regulator	K	Transcription	3/40 (7.50%)	6/73 (8.22%)	49/49 (100.00%)	18/22 (81.82%)	9/9 (100.00%)	55/56 (98.21%)	1/26 (3.84%)	0/32 (0.00%)	0/1 (0.00%)	0/11 (0.00%)	0/7 (0.00%)	0/1 (0.00%)	0/13 (0.00%)	0/5 (0.00%)	0/7 (0.00%)	0/10 (0.00%)	0/23 (0.00%)
	cj1502c	putP	552	1434062..1435549	0.31271	putative sodium/proline symporter	E	Amino acid transport and metabolism genes	3/40 (7.50%)	0/73 (0.00%)	47/49 (95.92%)	0/22 (0.00%)	0/9 (0.00%)	0/56 (0.00%)	0/26 (0.00%)	0/32 (0.00%)	0/1 (0.00%)	0/11 (0.00%)	0/7 (0.00%)	0/1 (0.00%)	0/13 (0.00%)	0/5 (0.00%)	0/7 (0.00%)	0/10 (0.00%)	0/23 (0.00%)
	cj1503c	putA	552	1435549..1439037	0.041476	putative proline dehydrogenase/delta-1-pyrroline-5-carboxylate dehydrogenase	C	Energy production and conversion genes	3/40 (7.50%)	0/73 (0.00%)	37/49 (75.51%)	0/22 (0.00%)	0/9 (0.00%)	0/56 (0.00%)	0/26 (0.00%)	0/32 (0.00%)	0/1 (0.00%)	0/11 (0.00%)	0/7 (0.00%)	0/1 (0.00%)	0/13 (0.00%)	0/5 (0.00%)	0/7 (0.00%)	0/10 (0.00%)	0/23 (0.00%)
	cj1504c	selD	552	1439168..1440094	0.702674	putative selenide,water dikinase	E	Amino acid transport and metabolism genes	0/40 (0.00%)	0/73 (0.00%)	44/49 (89.80%)	0/22 (0.00%)	0/9 (0.00%)	0/56 (0.00%)	0/26 (0.00%)	0/32 (0.00%)	0/1 (0.00%)	0/11 (0.00%)	0/7 (0.00%)	0/1 (0.00%)	0/13 (0.00%)	4/5 (80.00%)	0/7 (0.00%)	0/10 (0.00%)	1/23 (4.35%)
	cj1505c	cj1505c	553	1440200..1440772	0.292437	putative two-component response regulator	O	Posttranslational modification, protein turnover, chaperones genes	25/40 (62.50%)	48/73 (65.75%)	49/49 (100.00%)	0/22 (0.00%)	0/9 (0.00%)	0/56 (0.00%)	0/26 (0.00%)	2/32 (6.25%)	0/1 (0.00%)	0/11 (0.00%)	0/7 (0.00%)	0/1 (0.00%)	0/13 (0.00%)	0/5 (0.00%)	6/7 (85.71%)	0/10 (0.00%)	12/23 (52.17%)
	cj1515c	cj1515c	556	1450328..1451476	0.178571	putative decarboxylase	E	Amino acid transport and metabolism genes	28/40 (70.00%)	55/73 (75.34%)	48/49 (97.96%)	0/22 (0.00%)	0/9 (0.00%)	0/56 (0.00%)	0/26 (0.00%)	5/32 (15.62%)	0/1 (0.00%)	2/11 (18.18%)	0/7 (0.00%)	0/1 (0.00%)	0/13 (0.00%)	0/5 (0.00%)	0/7 (0.00%)	2/10 (20.00%)	0/23 (0.00%)
	cj1516	cj1516	557	1451600..1453141	0.414666	putative periplasmic oxidoreductase	Q	Secondary metabolites biosynthesis, transport and catabolism genes	3/40 (7.50%)	0/73 (0.00%)	46/49 (93.88%)	0/22 (0.00%)	0/9 (0.00%)	0/56 (0.00%)	0/26 (0.00%)	0/32 (0.00%)	0/1 (0.00%)	0/11 (0.00%)	0/7 (0.00%)	0/1 (0.00%)	0/13 (0.00%)	0/5 (0.00%)	0/7 (0.00%)	0/10 (0.00%)	0/23 (0.00%)
	cj1519	moeA2	557	1453815..1455005	0.215966	putative molybdopterin biosynthesis protein	H	Coenzyme transport and metabolism genes	26/40 (65.00%)	45/73 (61.64%)	48/49 (97.96%)	0/22 (0.00%)	0/9 (0.00%)	0/56 (0.00%)	24/26 (92.30%)	5/32 (15.62%)	0/1 (0.00%)	0/11 (0.00%)	0/7 (0.00%)	0/1 (0.00%)	0/13 (0.00%)	0/5 (0.00%)	1/7 (14.29%)	0/10 (0.00%)	0/23 (0.00%)
	cj1521c	cj1521c	558	1455569..1456000	0.106818	putative CRISPR-associated protein	S	Function unknown genes	19/40 (47.50%)	29/73 (39.73%)	47/49 (95.92%)	0/22 (0.00%)	0/9 (0.00%)	0/56 (0.00%)	24/26 (92.31%)	10/32 (31.25%)	1/1 (100.00%)	11/11 (100.00%)	1/7 (14.29%)	0/1 (0.00%)	0/13 (0.00%)	0/5 (0.00%)	0/7 (0.00%)	5/10 (50.00%)	0/23 (0.00%)
	cj1523c	cj1523c	558	1456880..1459834	0.155533	putative CRISPR-associated protein	S	Function unknown genes	15/40 (37.50%)	16/73 (21.92%)	47/49 (95.92%)	0/22 (0.00%)	0/9 (0.00%)	0/56 (0.00%)	2/26 (7.69%)	0/32 (0.00%)	0/1 (0.00%)	0/11 (0.00%)	0/7 (0.00%)	0/1 (0.00%)	0/13 (0.00%)	0/5 (0.00%)	0/7 (0.00%)	0/10 (0.00%)	0/23 (0.00%)
	cj1542	cj1542	566	1474010..1474750	0.525676	putative allophanate hydrolase subunit 1	E	Amino acid transport and metabolism genes	32/40 (80.00%)	41/73 (56.16%)	49/49 (100.00%)	11/22 (50.00%)	0/9 (0.00%)	1/56 (1.79%)	1/26 (3.84%)	21/32 (65.62%)	0/1 (0.00%)	0/11 (0.00%)	0/7 (0.00%)	0/1 (0.00%)	0/13 (0.00%)	0/5 (0.00%)	7/7 (100.00%)	1/10 (10.00%)	3/23 (13.04%)
	cj1548c	cj1548c	569	1478086..1479162	0.0555556	putative NADP-dependent alcohol dehydrogenase	R	General function prediction only	38/40 (95.00%)	49/73 (67.12%)	49/49 (100.00%)	11/22 (50.00%)	9/9 (100.00%)	52/56 (92.86%)	6/26 (23.08%)	28/32 (87.50%)	0/1 (0.00%)	6/11 (54.54%)	1/7 (14.29%)	1/1 (100.00%)	13/13 (100.00%)	0/5 (0.00%)	7/7 (100.00%)	2/10 (20.00%)	18/23 (78.26%)
	cj1602	cj1602	585	1529985..1530941	0.0470711	hypothetical protein Cj1602	S	Function unknown genes	7/40 (17.50%)	6/73 (8.22%)	49/49 (100.00%)	0/22 (0.00%)	0/9 (0.00%)	0/56 (0.00%)	0/26 (0.00%)	0/32 (0.00%)	0/1 (0.00%)	0/11 (0.00%)	0/7 (0.00%)	0/1 (0.00%)	0/13 (0.00%)	0/5 (0.00%)	0/7 (0.00%)	0/10 (0.00%)	0/23 (0.00%)
	cj1610	pgpA	587	1537916..1538416	0.018	putative phosphatidylglycerophosphatase	I	Lipid transport and metabolism genes	4/40 (10.00%)	5/73 (6.85%)	49/49 (100.00%)	0/22 (0.00%)	0/9 (0.00%)	0/56 (0.00%)	4/26 (15.38%)	27/32 (84.38%)	0/1 (0.00%)	0/11 (0.00%)	0/7 (0.00%)	1/1 (100.00%)	13/13 (100.00%)	0/5 (0.00%)	0/7 (0.00%)	10/10 (100.00%)	0/23 (0.00%)
	cj1611	rpsT	588	1538495..1538758	1	30S ribosomal protein S20	J	Translation	4/40 (10.00%)	9/73 (12.33%)	49/49 (100.00%)	22/22 (100.00%)	9/9 (100.00%)	56/56 (100.00%)	26/26 (100.00%)	32/32 (100.00%)	1/1 (100.00%)	8/11 (72.73%)	7/7 (100.00%)	1/1 (100.00%)	13/13 (100.00%)	0/5 (0.00%)	7/7 (100.00%)	10/10 (100.00%)	20/23 (86.96%)
	cj1612	prfA	588	1538777..1539844	1	peptide chain release factor 1	J	Translation	2/40 (5.00%)	0/73 (0.00%)	47/49 (95.92%)	0/22 (0.00%)	0/9 (0.00%)	0/56 (0.00%)	0/26 (0.00%)	0/32 (0.00%)	0/1 (0.00%)	0/11 (0.00%)	0/7 (0.00%)	0/1 (0.00%)	0/13 (0.00%)	0/5 (0.00%)	0/7 (0.00%)	0/10 (0.00%)	0/23 (0.00%)
	cj1613c	cj1613c	589	1539858..1540613	1	putative pyridoxamine 5'-phosphate oxidase	P	Inorganic ion transport and metabolism genes	3/40 (7.50%)	0/73 (0.00%)	47/49 (95.92%)	0/22 (0.00%)	0/9 (0.00%)	0/56 (0.00%)	0/26 (0.00%)	0/32 (0.00%)	0/1 (0.00%)	0/11 (0.00%)	7/7 (100.00%)	1/1 (100.00%)	13/13 (100.00%)	0/5 (0.00%)	0/7 (0.00%)	0/10 (0.00%)	0/23 (0.00%)
	cj1614	chuA	590	1540807..1542936	0.74977	haemin uptake system outer membrane receptor	P	Inorganic ion transport and metabolism genes	6/40 (15.00%)	2/73 (2.74%)	21/49 (42.86%)	0/22 (0.00%)	0/9 (0.00%)	0/56 (0.00%)	0/26 (0.00%)	0/32 (0.00%)	0/1 (0.00%)	0/11 (0.00%)	0/7 (0.00%)	0/1 (0.00%)	0/13 (0.00%)	0/5 (0.00%)	0/7 (0.00%)	0/10 (0.00%)	0/23 (0.00%)
	cj1619	kgtP	592	1546496..1547755	0.161137	alpha-ketoglutarate permease	G	Carbohydrate transport and metabolism genes	14/40 (35.00%)	1/73 (1.37%)	44/49 (89.80%)	0/22 (0.00%)	0/9 (0.00%)	0/56 (0.00%)	0/26 (0.00%)	3/32 (9.37%)	0/1 (0.00%)	0/11 (0.00%)	0/7 (0.00%)	0/1 (0.00%)	0/13 (0.00%)	0/5 (0.00%)	0/7 (0.00%)	0/10 (0.00%)	0/23 (0.00%)
	cj1621	cj1621	594	1548833..1549585	0.133245	putative periplasmic protein	X	Not assigned to COGs	3/40 (7.50%)	0/73 (0.00%)	24/49 (48.98%)	0/22 (0.00%)	0/9 (0.00%)	0/56 (0.00%)	0/26 (0.00%)	0/32 (0.00%)	0/1 (0.00%)	0/11 (0.00%)	0/7 (0.00%)	0/1 (0.00%)	0/13 (0.00%)	0/5 (0.00%)	0/7 (0.00%)	0/10 (0.00%)	0/23 (0.00%)
	cj1622	ribD	595	1550235..1551245	0.7636	riboflavin-specific deaminase/reductase	H	Coenzyme transport and metabolism genes	3/40 (7.50%)	0/73 (0.00%)	25/49 (51.02%)	0/22 (0.00%)	0/9 (0.00%)	0/56 (0.00%)	0/26 (0.00%)	0/32 (0.00%)	0/1 (0.00%)	0/11 (0.00%)	0/7 (0.00%)	0/1 (0.00%)	0/13 (0.00%)	0/5 (0.00%)	0/7 (0.00%)	0/10 (0.00%)	0/23 (0.00%)
	cj1623	cj1623	595	1551226..1551747	1	hypothetical protein Cj1623	X	Not assigned to COGs	3/40 (7.50%)	0/73 (0.00%)	22/49 (44.90%)	0/22 (0.00%)	0/9 (0.00%)	0/56 (0.00%)	0/26 (0.00%)	0/32 (0.00%)	0/1 (0.00%)	0/11 (0.00%)	0/7 (0.00%)	0/1 (0.00%)	0/13 (0.00%)	0/5 (0.00%)	0/7 (0.00%)	0/10 (0.00%)	0/23 (0.00%)
	cj1624c	sdaA	596	1551755..1553119	1	L-serine dehydratase	E	Amino acid transport and metabolism genes	3/40 (7.50%)	0/73 (0.00%)	18/49 (36.73%)	0/22 (0.00%)	0/9 (0.00%)	0/56 (0.00%)	0/26 (0.00%)	0/32 (0.00%)	0/1 (0.00%)	0/11 (0.00%)	0/7 (0.00%)	0/1 (0.00%)	0/13 (0.00%)	0/5 (0.00%)	0/7 (0.00%)	0/10 (0.00%)	0/23 (0.00%)
	cj1625c	sdaC	596	1553134..1554384	0.0776	amino acid transporter	E	Amino acid transport and metabolism genes	40/40 (100.00%)	69/73 (94.52%)	29/49 (59.18%)	0/22 (0.00%)	0/9 (0.00%)	0/56 (0.00%)	26/26 (100.00%)	3/32 (9.37%)	0/1 (0.00%)	2/11 (18.18%)	0/7 (0.00%)	1/1 (100.00%)	13/13 (100.00%)	0/5 (0.00%)	7/7 (100.00%)	2/10 (20.00%)	0/23 (0.00%)
	cj1630	tonB2	599	1556829..1557512	0.277539	putative TonB transport protein	M	Cell wall/membrane biogenesis genes	3/40 (7.50%)	0/73 (0.00%)	43/49 (87.75%)	22/22 (100.00%)	0/9 (0.00%)	7/56 (12.50%)	0/26 (0.00%)	0/32 (0.00%)	0/1 (0.00%)	0/11 (0.00%)	0/7 (0.00%)	0/1 (0.00%)	0/13 (0.00%)	0/5 (0.00%)	0/7 (0.00%)	0/10 (0.00%)	0/23 (0.00%)
	cj1632c	cj1632c	600	1558398..1558559	1	putative periplasmic protein	X	Not assigned to COGs	3/40 (7.50%)	3/73 (4.11%)	42/49 (85.71%)	0/22 (0.00%)	0/9 (0.00%)	0/56 (0.00%)	0/26 (0.00%)	3/32 (9.38%)	0/1 (0.00%)	3/11 (27.27%)	0/7 (0.00%)	1/1 (100.00%)	13/13 (100.00%)	0/5 (0.00%)	0/7 (0.00%)	8/10 (80.00%)	0/23 (0.00%)
	Cj1633	-	601	1558654..1559637	0.526958	putative ATP-binding protein	J	Translation	0/40 (0.00%)	0/73 (0%)	44/49 (89.80%)	21/22 (95.45%)	0/9 (0.00%)	0/56 (0.00%)	0/26 (0.00%)	0/32 (0.00%)	0/1 (0.00%)	0/11 (0.00%)	0/7 (0.00%)	0/1 (0.00%)	0/13 (0.00%)	0/5 (0.00%)	0/7 (0.00%)	0/10 (0.00%)	0/23 (0.00%)
	cj1652c	murI	610	1576099..1576851	0.610372	glutamate racemase	M	Cell wall/membrane biogenesis genes	3/40 (7.50%)	0/73 (0.00%)	28/49 (57.14%)	0/22 (0.00%)	0/9 (0.00%)	0/56 (0.00%)	0/26 (0.00%)	0/32 (0.00%)	0/1 (0.00%)	0/11 (0.00%)	0/7 (0.00%)	0/1 (0.00%)	0/13 (0.00%)	0/5 (0.00%)	0/7 (0.00%)	0/10 (0.00%)	0/23 (0.00%)
	cj1658	cj1658	612	1580836..1582926	0.0842105	putative iron permease	P	Inorganic ion transport and metabolism genes	0/40 (0.00%)	0/73 (0.00%)	48/49 (97.96%)	0/22 (0.00%)	0/9 (0.00%)	0/56 (0.00%)	0/26 (0.00%)	2/32 (6.25%)	0/1 (0.00%)	0/11 (0.00%)	0/7 (0.00%)	0/1 (0.00%)	0/13 (0.00%)	0/5 (0.00%)	0/7 (0.00%)	0/10 (0.00%)	2/23 (8.70%)
	cj1661	cj1661	612	1584935..1586227	0.702765	putative ABC transporter permease	M	Cell wall/membrane biogenesis genes	0/40 (0.00%)	0/73 (0.00%)	48/49 (97.96%)	0/22 (0.00%)	0/9 (0.00%)	0/56 (0.00%)	0/26 (0.00%)	0/32 (0.00%)	0/1 (0.00%)	0/11 (0.00%)	0/7 (0.00%)	0/1 (0.00%)	0/13 (0.00%)	0/5 (0.00%)	0/7 (0.00%)	0/10 (0.00%)	0/23 (0.00%)
	cj1672c	eno	616	1592521..1593765	0.417203	phosphopyruvate hydratase	G	Carbohydrate transport and metabolism genes	0/40 (0.00%)	0/73 (0.00%)	49/49 (100.00%)	0/22 (0.00%)	0/9 (0.00%)	0/56 (0.00%)	0/26 (0.00%)	0/32 (0.00%)	0/1 (0.00%)	0/11 (0.00%)	0/7 (0.00%)	0/1 (0.00%)	0/13 (0.00%)	0/5 (0.00%)	0/7 (0.00%)	0/10 (0.00%)	0/23 (0.00%)
	cj1673c	recA	616	1593765..1594796	0.0785645	recombinase A	L	Replication, recombination and repair	0/40 (0.00%)	0/73 (0.00%)	49/49 (100.00%)	0/22 (0.00%)	0/9 (0.00%)	0/56 (0.00%)	0/26 (0.00%)	0/32 (0.00%)	0/1 (0.00%)	0/11 (0.00%)	0/7 (0.00%)	0/1 (0.00%)	0/13 (0.00%)	0/5 (0.00%)	0/7 (0.00%)	0/10 (0.00%)	21/23 (91.30%)
	cj1674	cj1674	617	1594902..1595762	0.0465116	hypothetical protein Cj1674	R	General function prediction only	0/40 (0.00%)	0/73 (0.00%)	47/49 (95.92%)	0/22 (0.00%)	0/9 (0.00%)	0/56 (0.00%)	0/26 (0.00%)	0/32 (0.00%)	0/1 (0.00%)	0/11 (0.00%)	0/7 (0.00%)	0/1 (0.00%)	0/13 (0.00%)	0/5 (0.00%)	0/7 (0.00%)	0/10 (0.00%)	0/23 (0.00%)
	cj1675	fliQ	617	1595774..1596043	1	flagellar biosynthesis protein FliQ	N	Cell motility genes	0/40 (0.00%)	0/73 (0.00%)	49/49 (100.00%)	0/22 (0.00%)	0/9 (0.00%)	0/56 (0.00%)	0/26 (0.00%)	0/32 (0.00%)	0/1 (0.00%)	0/11 (0.00%)	0/7 (0.00%)	0/1 (0.00%)	0/13 (0.00%)	0/5 (0.00%)	0/7 (0.00%)	0/10 (0.00%)	0/23 (0.00%)
	cj1676	murB	617	1596040..1596816	0.511598	UDP-N-acetylenolpyruvoylglucosamine reductase	M	Cell wall/membrane biogenesis genes	0/40 (0.00%)	0/73 (0.00%)	46/49 (93.88%)	0/22 (0.00%)	0/9 (0.00%)	0/56 (0.00%)	0/26 (0.00%)	0/32 (0.00%)	0/1 (0.00%)	0/11 (0.00%)	0/7 (0.00%)	0/1 (0.00%)	0/13 (0.00%)	0/5 (0.00%)	0/7 (0.00%)	0/10 (0.00%)	0/23 (0.00%)
	cj1680c	cj1680c	620	1602332..1603099	0.144501	putative periplasmic protein	X	Not assigned to COGs	0/40 (0.00%)	0/73 (0.00%)	49/49 (100.00%)	0/22 (0.00%)	0/9 (0.00%)	0/56 (0.00%)	1/26 (3.84%)	4/32 (12.50%)	1/1 (100.00%)	9/11 (81.82%)	0/7 (0.00%)	1/1 (100.00%)	13/13 (100.00%)	0/5 (0.00%)	0/7 (0.00%)	3/10 (30.00%)	0/23 (0.00%)
	cj1709c	cj1709c	625	1620899..1621660	0.421813	putative ribosomal pseudouridine synthase	J	Translation	0/40 (0.00%)	0/73 (0.00%)	32/49 (65.31%)	0/22 (0.00%)	0/9 (0.00%)	0/56 (0.00%)	0/26 (0.00%)	0/32 (0.00%)	0/1 (0.00%)	0/11 (0.00%)	0/7 (0.00%)	0/1 (0.00%)	0/13 (0.00%)	0/5 (0.00%)	0/7 (0.00%)	0/10 (0.00%)	0/23 (0.00%)
	cj1715	cj1715	659	1626807..1627337	0.0150943	putative acetyltransferase	R	General function prediction only	5/40 (12.50%)	5/73 (6.85%)	46/49 (93.88%)	0/22 (0.00%)	4/9 (44.44%)	28/56 (50.00%)	0/26 (0.00%)	8/32 (25.00%)	0/1 (0.00%)	0/11 (0.00%)	0/7 (0.00%)	1/1 (100.00%)	2/13 (15.38%)	1/5 (20.00%)	7/7 (100.00%)	6/10 (60.00%)	2/23 (8.70%)
	CJM1_RS00285				0.305949	2-oxoglutarate translocator		2-oxoglutarate translocator	17/40 (42.50%)	7/73 (9.59%)	31/49 (63.26%)	1/22 (4.54%)	0/9 (0.00%)	0/56 (0.00%)	0/26 (0.00%)	0/32 (0.00%)	0/1 (0.00%)	0/11 (0.00%)	0/7 (0.00%)	0/1 (0.00%)	0/13 (0.00%)	0/5 (0.00%)	0/7 (0.00%)	0/10 (0.00%)	0/23 (0.00%)
	CJM1_RS03590				0.199071	membrane protein		membrane protein	1/40 (2.50%)	2/73 (2.74%)	43/49 (87.75%)	0/22 (0.00%)	0/9 (0.00%)	0/56 (0.00%)	1/26 (3.84%)	4/32 (12.50%)	1/1 (100.00%)	9/11 (81.82%)	0/7 (0.00%)	0/1 (0.00%)	0/13 (0.00%)	0/5 (0.00%)	0/7 (0.00%)	0/10 (0.00%)	0/23 (0.00%)
	CJM1_RS04175				0.264295	arylsulfate sulfotransferase		arylsulfate sulfotransferase	0/40 (0.00%)	1/73 (1.37%)	49/49 (100.00%)	0/22 (0.00%)	0/9 (0.00%)	0/56 (0.00%)	0/26 (0.00%)	0/32 (0.00%)	0/1 (0.00%)	0/11 (0.00%)	0/7 (0.00%)	0/1 (0.00%)	0/13 (0.00%)	0/5 (0.00%)	0/7 (0.00%)	0/10 (0.00%)	0/23 (0.00%)
	a. As predicted by the Prokaryotic Operon DataBase (ProOpDB) (http://biocomputo2.ibt.unam.mx/OperonPredictor/; last accessed 21/02/2018). Consecutive numbers reflect consecutive transcriptional units on the C. jejuni NCTC11168 reference genome.
	b. As inferred by ClonalFrameML
	c. As predicted by the WebMGA server (http://weizhong-lab.ucsd.edu/metagenomic-analysis/server/cog/; last accessed 21/02/2018)
	d. Intermediate isolates (ids: 49, 205, 210, 5450) were not included in the analysis
