# Supplementary material for: Agricultural intensification and the evolution of host specialism in the enteric pathogen Campylobacter jejuni
Source: Proc Natl Acad Sci U S A. 2020 May 4;117(20):11018–28. doi: 10.1073/pnas.1917168117 (PMC7245135; doi:10.1073/pnas.1917168117)
Supplement: Supplementary File [file pnas.1917168117.sd03.xlsx]

## Sheet: Sheet1
	Table S3. Genetic elements associated with ST-42 complex cattle specialization
	Name	Alias	Transcriptional unit numbera	Genome position on C. jejuni NCTC11168 reference genome	Predicted functionc	Category code	Predicted COG category description
	Accessory genes highly prevalent in ST-42 complex but missing in ST-21 complex
	CJJ81176_RS05580	-	-	-	lipooligosaccharide biosynthesis glycosyltransferase	-	-
	CJJ81176_RS06320	-	-	-	SAM-dependent methyltransferase	-	-
	CJJ81176_RS06325	-	-	-	N-acetyltransferase	-	-
	CJJ81176_RS08115	-	-	-	hydrolase	-	-
	CJJ81176_RS08120	-	-	-	hypothetical protein	-	-
	CJJ81176_RS08125	-	-	-	hypothetical protein	-	-
	CJM1_RS02695	-	-	-	hypothetical protein	-	-
	CJM1_RS02700	-	-	-	hypothetical protein	-	-
	CJM1_RS02705	-	-	-	hypothetical protein	-	-
	CJM1_RS02710	-	-	-	hypothetical protein	-	-
	CJM1_RS03580	-	-	-	hypothetical protein	-	-
	CJM1_RS03620	-	-	-	hypothetical protein	-	-
	CJM1_RS04500	-	-	-	hypothetical protein	-	-
	CJM1_RS04505	-	-	-	HicB family protein	-	-
	CJM1_RS04510	-	-	-	hypothetical protein	-	-
	CJM1_RS04515	-	-	-	hypothetical protein	-	-
	CJM1_RS04520	-	-	-	conjugal transfer protein TraG	-	-
	CJM1_RS04525	-	-	-	hypothetical protein	-	-
	CJM1_RS07560	-	-	-	hypothetical protein	-	-
	CJM1_RS07565	-	-	-	dimethylsulfoxide reductase, chain B	-	-
	CJM1_RS07570	-	-	-	dimethyl sulfoxide reductase subunit C	-	-
	CJM1_RS07575	-	-	-	chaperone	-	-
	CJM1_RS08295	-	-	-	LPS biosynthesis protein	-	-
	id1956_0137	-	-	-	Motility accessory factor	-	-
	id3193_0984	-	-	-	Motility accessory factor	-	-
	id380_0014	-	-	-	hypothetical protein	-	-
	id88_0004	-	-	-	hypothetical protein	-	-
	Accessory genes highly prevalent in ST-21 complex but missing in ST-42 complex
	cj0122	-	51	124789..125478	hypothetical protein Cj0122	X	Not assigned to COGs
	cj0423	-	168	387168..387395	putative integral membrane protein	X	Not assigned to COGs
	cj0424	-	169	387404..388036	putative acidic periplasmic protein	S	Function unknown genes
	cj0425	-	169	388049..388465	putative periplasmic protein	X	Not assigned to COGs
	cj0480c	-	198	447705..448466	putative transcriptional regulator	K	Transcription
	cj0481	dapA	199	448697..449605	putative dihydrodipicolinate synthase	M	Cell wall/membrane biogenesis genes
	cj0485	-	199	452320..453108	short chain dehydrogenase	I	Lipid transport and metabolism genes
	cj0486	-	199	453119..454375	putative sugar transporter	G	Carbohydrate transport and metabolism genes
	cj0487	-	199	454359..455129	putative amidohydrolase	R	General function prediction only
	cj0488	-	199	455130..455447	hypothetical protein Cj0488	S	Function unknown genes
	cj0628	-	239	587868..591303	putative lipoprotein	X	Not assigned to COGs
	cj0818	-	304	767555..767782	putative lipoprotein	X	Not assigned to COGs
	cj0819	-	304	767808..768032	hypothetical protein Cj0819	X	Not assigned to COGs
	cj1319	-	495	1248624..1249595	putative nucleotide sugar dehydratase	M	Cell wall/membrane biogenesis genes
	cj1320	-	495	1249588..1250742	putative DegT family aminotransferase	M	Cell wall/membrane biogenesis genes
	cj1324	-	498	1252278..1253399	hypothetical protein Cj1324	D	Cell cycle control, mitosis and meiosis genes
	cj1325	-	498	1253417..1254092	putative methyltransferase	J	Translation
	cj1327	neuB2	498	1254132..1255136	N-acetylneuraminic acid synthetase	M	Cell wall/membrane biogenesis genes
	cj1328	neuC2	498	1255129..1256283	putative UDP-N-acetylglucosamine 2-epimerase	M	Cell wall/membrane biogenesis genes
	cj1329	-	498	1256292..1257317	putative sugar-phosphate nucleotide transferase	J	Translation
	cj1330	-	498	1257314..1258219	hypothetical protein Cj1330	R	General function prediction only
	cj1331	ptmB	498	1258212..1258919	acylneuraminate cytidylyltransferase	M	Cell wall/membrane biogenesis genes
	cj1332	ptmA	498	1258919..1259689	flagellin modification protein A	I	Lipid transport and metabolism genes
	cj1677	-	618	1597008..1600372	putative lipoprotein	X	Not assigned to COGs
	cj1679	-	619	1600574..1602328	hypothetical protein Cj1679	X	Not assigned to COGs
	id2038_1419	-	-	-	Putative transferase	-	-
	id2038_1420	-	-	-	hypothetical protein	-	-
	id2038_1421	-	-	-	hypothetical protein	-	-
	id22_0147	-	-	-	Legionaminic acid biosynthesis protein PtmF	-	-
	id22_0551	-	-	-	Aldehyde dehydrogenase A / Glycolaldehyde dehydrogenase	-	-
	id22_1592	-	-	-	MFS Superfamily tartrate transporter	-	-
	id22_1593	-	-	-	Altronate dehydratase	-	-
	id22_1594	-	-	-	Altronate dehydratase	-	-
	id3673_1481	-	-	-	Aldehyde dehydrogenase A / Glycolaldehyde dehydrogenase	-	-
	Core genes harbouring recombination events associated with the emergence of ST-42 complex isolates from ST-21 clonal complex
	cj0001	dnaA	1	1..1323	chromosomal replication initiation protein	L	Replication, recombination and repair
	cj0003	gyrB	1	2579..4888	DNA gyrase subunit B	L	Replication, recombination and repair
	cj0007	gltB	5	8144..12634	glutamate synthase large subunit	E	Amino acid transport and metabolism genes
	cj0009	gltD	5	14398..15843	glutamate synthase subunit beta	E	Amino acid transport and metabolism genes
	cj0010c	rnhB	6	15844..16419	ribonuclease HII	L	Replication, recombination and repair
	cj0011c	-	6	16452..16691	putative non-specific DNA binding protein	L	Replication, recombination and repair
	cj0012c	rrc	7	16756..17403	non-haem iron protein	C	Energy production and conversion genes
	cj0013	ilvD	8	17563..19239	dihydroxy-acid dehydratase	G	Carbohydrate transport and metabolism genes
	cj0016	-	11	21159..21833	putative transcriptional regulatory protein	R	General function prediction only
	cj0018c	dba	12	23392..23559	disulphide bond formation protein	X	Not assigned to COGs
	cj0020c	-	13	25433..26347	cytochrome C551 peroxidase	P	Inorganic ion transport and metabolism genes
	cj0025c	-	17	32134..33519	putative sodium:dicarboxylate family transmembrane symporter	R	General function prediction only
	cj0026c	thyX	18	33639..34262	FAD-dependent thymidylate synthase	F	Nucleotide transport and metabolism genes
	cj0027	pyrG	19	34382..36013	CTP synthetase	F	Nucleotide transport and metabolism genes
	cj0029	ansA	20	37667..38662	cytoplasmic L-asparaginase	J	Translation
	cj0035c	-	22	52665..53867	putative efflux protein	G	Carbohydrate transport and metabolism genes
	cj0036	-	23	53970..55319	hypothetical protein Cj0036	S	Function unknown genes
	cj0068	pspA	37	81044..81940	protease	U	Intracellular trafficking and secretion genes
	cj0069	-	38	82019..83050	hypothetical protein Cj0069	J	Translation
	cj0073c	-	40	84087..84743	hypothetical protein Cj0073c	S	Function unknown genes
	cj0074c	-	40	84736..86175	putative iron-sulfur protein	C	Energy production and conversion genes
	cj0076c	lctP	40	87036..88718	L-lactate permease	C	Energy production and conversion genes
	cj0077c	cdtC	41	88890..89459	cytolethal distending toxin C	X	Not assigned to COGs
	cj0081	cydA	44	91417..92979	cytochrome bd oxidase subunit I	C	Energy production and conversion genes
	cj0082	cydB	44	92979..94103	cytochrome bd oxidase subunit II	C	Energy production and conversion genes
	cj0088	dcuA	46	97496..98833	anaerobic C4-dicarboxylate transporter	R	General function prediction only
	cj0089	-	47	98941..100302	putative lipoprotein	S	Function unknown genes
	cj0097	proB	49	105955..106710	gamma-glutamyl kinase	E	Amino acid transport and metabolism genes
	cj0098	fmt	50	106784..107701	methionyl-tRNA formyltransferase	J	Translation
	cj0099	birA	50	107664..108317	biotin--protein ligase	H	Coenzyme transport and metabolism genes
	cj0100	-	50	108314..109099	parA family protein	D	Cell cycle control, mitosis and meiosis genes
	cj0101	-	50	109105..109941	parB family protein	K	Transcription
	cj0102	atpF'	50	110002..110427	F0F1 ATP synthase subunit B'	C	Energy production and conversion genes
	cj0103	atpF	50	110438..110950	F0F1 ATP synthase subunit B	C	Energy production and conversion genes
	cj0105	atpA	50	111488..112993	F0F1 ATP synthase subunit alpha	C	Energy production and conversion genes
	cj0106	atpG	50	113002..113886	F0F1 ATP synthase subunit gamma	C	Energy production and conversion genes
	cj0107	atpD	50	113912..115309	F0F1 ATP synthase subunit beta	C	Energy production and conversion genes
	cj0108	atpC	50	115313..115702	F0F1 ATP synthase subunit epsilon	C	Energy production and conversion genes
	cj0109	exbB3	50	115702..116256	putative MotA/TolQ/ExbB proton channel family protein	U	Intracellular trafficking and secretion genes
	cj0110	exbD3	50	116265..116654	putative exbD/tolR family transport protein	U	Intracellular trafficking and secretion genes
	cj0111	-	50	116657..117436	putative periplasmic protein	X	Not assigned to COGs
	cj0112	tolB	50	117446..118654	translocation protein TolB	U	Intracellular trafficking and secretion genes
	cj0113	pal	50	118731..119228	peptidoglycan associated lipoprotein	M	Cell wall/membrane biogenesis genes
	cj0114	-	50	119232..120179	putative periplasmic protein	S	Function unknown genes
	cj0121	-	50	124258..124665	putative metalloprotease	R	General function prediction only
	cj0123c	-	52	125503..126429	putative tRNA-dihydrouridine synthase	J	Translation
	cj0129c	-	52	129800..132019	outer membrane protein	M	Cell wall/membrane biogenesis genes
	cj0143c	-	55	145616..146506	putative periplasmic solute binding protein	P	Inorganic ion transport and metabolism genes
	cj0145	-	57	148819..150600	putative TAT (Twin-Arginine Translocation) pathway signal sequence domain protein	R	General function prediction only
	cj0147c	trxA	58	151710..152024	thioredoxin	O	Posttranslational modification, protein turnover, chaperones genes
	cj0150c	-	58	153670..154872	aspartate aminotransferase	E	Amino acid transport and metabolism genes
	cj0151c	-	59	154884..155690	putative periplasmic protein	X	Not assigned to COGs
	cj0153c	-	61	156615..157298	putative rRNA methylase	J	Translation
	cj0154c	-	61	157312..158136	putative tetrapyrrole methylase family protein	R	General function prediction only
	cj0155c	rpmE	61	158139..158339	50S ribosomal protein L31	J	Translation
	cj0157c	-	62	159076..159483	putative integral membrane protein	X	Not assigned to COGs
	cj0158c	-	62	159483..159908	putative heme-binding lipoprotein	C	Energy production and conversion genes
	cj0159c	-	63	159908..160489	putative 6-pyruvoyl tetrahydropterin synthase	H	Coenzyme transport and metabolism genes
	cj0175c	cfbpA	70	171562..172566	putative iron-uptake ABC transporter,periplasmic iron-binding protein	P	Inorganic ion transport and metabolism genes
	cj0182	-	71	177995..179200	putative transporter	I	Lipid transport and metabolism genes
	cj0183	-	72	179299..180657	putative integral membrane protein	R	General function prediction only
	cj0184c	-	73	180702..181856	putative serine/threonine protein phosphatase	R	General function prediction only
	cj0186c	-	73	182068..182787	putative TerC family integral membrane protein	P	Inorganic ion transport and metabolism genes
	cj0190c	-	74	185470..186975	hypothetical protein Cj0190c	O	Posttranslational modification, protein turnover, chaperones genes
	cj0191c	def	74	186972..187499	peptide deformylase	J	Translation
	cj0192c	clpP	74	187535..188119	ATP-dependent Clp protease proteolytic subunit	U	Intracellular trafficking and secretion genes
	cj0193c	tig	74	188119..189453	trigger factor	O	Posttranslational modification, protein turnover, chaperones genes
	cj0194	folE	75	189596..190168	GTP cyclohydrolase I	H	Coenzyme transport and metabolism genes
	cj0195	fliI	75	190168..191553	flagellum-specific ATP synthase	N	Cell motility genes
	cj0196c	purF	76	191556..192893	amidophosphoribosyltransferase	F	Nucleotide transport and metabolism genes
	cj0197c	dapB	76	192895..193623	dihydrodipicolinate reductase	E	Amino acid transport and metabolism genes
	cj0198c	-	76	193686..194867	recombination factor protein RarA	L	Replication, recombination and repair
	cj0240c	iscS	90	222897..224078	cysteine desulfurase	E	Amino acid transport and metabolism genes
	cj0245	rplT	93	226401..226754	50S ribosomal protein L20	J	Translation
	cj0248	-	95	228946..229803	hypothetical protein Cj0248	T	Signal transduction mechanisms genes
	cj0249	-	96	229831..230310	hypothetical protein Cj0249	X	Not assigned to COGs
	cj0250c	-	97	230279..231589	putative MFS transport protein	G	Carbohydrate transport and metabolism genes
	cj0251c	-	97	231592..231747	highly acidic protein	X	Not assigned to COGs
	cj0252	moaC	98	231840..232313	molybdenum cofactor biosynthesis protein MoaC	H	Coenzyme transport and metabolism genes
	cj0256	-	100	234599..236137	putative sulfatase family protein	R	General function prediction only
	cj0257	dgkA	100	236134..236490	diacylglycerol kinase	M	Cell wall/membrane biogenesis genes
	cj0258	-	100	236487..236732	ArsR family regulatory protein	X	Not assigned to COGs
	cj0259	pyrC	100	236722..237729	dihydroorotase	F	Nucleotide transport and metabolism genes
	cj0268c	-	105	246555..247643	putative transmembrane protein	O	Posttranslational modification, protein turnover, chaperones genes
	cj0269c	ilvE	105	247656..248570	branched-chain amino acid aminotransferase	E	Amino acid transport and metabolism genes
	cj0270	-	106	248747..248953	putative tautomerase family protein	R	General function prediction only
	cj0274	lpxA	107	251030..251821	UDP-N-acetylglucosamine acyltransferase	M	Cell wall/membrane biogenesis genes
	cj0275	clpX	107	251784..253037	ATP-dependent protease ATP-binding subunit ClpX	O	Posttranslational modification, protein turnover, chaperones genes
	cj0277	mreC	107	254079..254828	rod shape-determining protein MreC	M	Cell wall/membrane biogenesis genes
	cj0279	carB	108	255089..258358	carbamoyl phosphate synthase large subunit	E	Amino acid transport and metabolism genes
	cj0281c	tal	110	258778..259755	transaldolase	G	Carbohydrate transport and metabolism genes
	cj0284c	cheA	110	260904..263213	chemotaxis histidine kinase	T	Signal transduction mechanisms genes
	cj0305c	-	116	277608..278219	hypothetical protein Cj0305c	S	Function unknown genes
	cj0306c	bioF	116	278216..279358	8-amino-7-oxononanoate synthase	H	Coenzyme transport and metabolism genes
	cj0307	bioA	117	279426..280709	adenosylmethionine--8-amino-7-oxononanoate transaminase	H	Coenzyme transport and metabolism genes
	cj0313	-	119	283181..284239	putative integral membrane protein	R	General function prediction only
	cj0314	lysA	119	284283..285491	diaminopimelate decarboxylase	E	Amino acid transport and metabolism genes
	cj0315	-	119	285493..286260	putative HAD-superfamily hydrolase	G	Carbohydrate transport and metabolism genes
	cj0316	pheA	119	286248..287321	chorismate mutase/prephenate dehydratase	E	Amino acid transport and metabolism genes
	cj0317	hisC	119	287311..288405	histidinol-phosphate aminotransferase	E	Amino acid transport and metabolism genes
	cj0319	fliG	119	290139..291167	flagellar motor switch protein G	N	Cell motility genes
	cj0320	fliH	119	291175..292005	flagellar assembly protein H	N	Cell motility genes
	cj0321	dxs	119	291998..293845	1-deoxy-D-xylulose-5-phosphate synthase	H	Coenzyme transport and metabolism genes
	cj0329c	plsX	121	299850..300836	putative glycerol-3-phosphate acyltransferase PlsX	I	Lipid transport and metabolism genes
	cj0330c	rpmF	122	300842..300988	50S ribosomal protein L32	J	Translation
	cj0331c	-	123	301012..301365	hypothetical protein Cj0331c	X	Not assigned to COGs
	cj0332c	ndk	124	301366..301779	nucleoside diphosphate kinase	F	Nucleotide transport and metabolism genes
	cj0338c	polA	128	305730..308369	DNA polymerase I	L	Replication, recombination and repair
	cj0339	-	129	308533..309894	putative MFS transport protein	G	Carbohydrate transport and metabolism genes
	cj0340	-	129	309891..310898	putative nucleoside hydrolase	F	Nucleotide transport and metabolism genes
	cj0341c	-	130	310854..311297	putative integral membrane protein	S	Function unknown genes
	cj0342c	uvrA	130	311302..314127	excinuclease ABC subunit A	L	Replication, recombination and repair
	cj0343c	-	131	314200..314985	putative integral membrane protein	X	Not assigned to COGs
	cj0345	trpE	133	315398..316648	putative anthranilate synthase component I	E	Amino acid transport and metabolism genes
	cj0346	trpD	133	316645..318246	anthranilate synthase component II	E	Amino acid transport and metabolism genes
	cj0350	-	134	320820..321242	hypothetical protein Cj0350	X	Not assigned to COGs
	cj0351	fliN	134	321242..321550	flagellar motor switch protein	N	Cell motility genes
	cj0353c	-	136	322345..323805	phosphatase	F	Nucleotide transport and metabolism genes
	cj0355c	-	137	324163..324834	two-component regulator	K	Transcription
	cj0357c	-	138	325215..325823	putative glycerol-3-phosphate acyltransferase PlsY	S	Function unknown genes
	cj0358	-	139	326024..327049	putative cytochrome C551 peroxidase	P	Inorganic ion transport and metabolism genes
	cj0360	glmM	140	327143..328480	phosphoglucosamine mutase	G	Carbohydrate transport and metabolism genes
	cj0361	lspA	140	328473..328943	lipoprotein signal peptidase	M	Cell wall/membrane biogenesis genes
	cj0362	-	140	328927..329379	putative integral membrane protein	S	Function unknown genes
	cj0363c	-	141	329376..330722	coproporphyrinogen III oxidase	H	Coenzyme transport and metabolism genes
	cj0364	-	142	330851..331102	hypothetical protein Cj0364	X	Not assigned to COGs
	cj0365c	cmeC	143	331125..332603	outer membrane channel protein CmeC	M	Cell wall/membrane biogenesis genes
	cj0366c	cmeB	143	332596..335718	inner membrane efflux transporter CmeB	V	Defense mechanisms genes
	cj0367c	cmeA	143	335718..336821	periplasmic fusion protein CmeA	M	Cell wall/membrane biogenesis genes
	cj0368c	cmeR	144	336916..337548	transcriptional regulator CmeR	K	Transcription
	cj0369c	-	144	337535..338911	putative ferredoxin domain-containing integral membrane protein	C	Energy production and conversion genes
	cj0370	rpsU	145	339071..339283	30S ribosomal protein S21	J	Translation
	cj0371	-	146	339403..340008	hypothetical protein Cj0371	X	Not assigned to COGs
	cj0372	-	146	340018..341187	putative glutathionylspermidine synthase	E	Amino acid transport and metabolism genes
	cj0373	-	146	341190..342125	2-hydroxyacid dehydrogenase	C	Energy production and conversion genes
	cj0376	-	147	343102..343926	putative periplasmic protein	X	Not assigned to COGs
	cj0381c	pyrF	148	347905..348744	orotidine 5'-phosphate decarboxylase	F	Nucleotide transport and metabolism genes
	cj0382c	nusB	148	348741..349139	transcription antitermination protein NusB	K	Transcription
	cj0383c	ribH	148	349139..349603	6,7-dimethyl-8-ribityllumazine synthase	H	Coenzyme transport and metabolism genes
	cj0393c	mqo	151	360241..361587	putative malate:quinone oxidoreductase	R	General function prediction only
	cj0394c	-	152	361706..362335	pantothenate kinase	K	Transcription
	cj0396c	-	152	362609..363607	putative lipoprotein	X	Not assigned to COGs
	cj0404	-	156	369019..369855	putative transmembrane protein	X	Not assigned to COGs
	cj0405	aroE	156	369852..370640	shikimate 5-dehydrogenase	E	Amino acid transport and metabolism genes
	cj0406c	-	157	370715..371614	putative lipoprotein	X	Not assigned to COGs
	cj0407	lgt	158	371704..372519	prolipoprotein diacylglyceryl transferase	M	Cell wall/membrane biogenesis genes
	cj0408	frdC	159	372589..373371	fumarate reductase cytochrome b-556 subunit	C	Energy production and conversion genes
	cj0409	frdA	159	373355..375346	fumarate reductase flavoprotein subunit	C	Energy production and conversion genes
	cj0410	frdB	159	375339..376064	fumarate reductase iron-sulfur subunit	C	Energy production and conversion genes
	cj0411	-	159	376092..378278	putative ATP/GTP binding protein	R	General function prediction only
	cj0413	-	161	380097..380801	putative periplasmic protein	R	General function prediction only
	cj0414	-	162	380937..381665	putative oxidoreductase subunit	X	Not assigned to COGs
	cj0415	-	162	381667..383388	putative GMC oxidoreductase subunit	E	Amino acid transport and metabolism genes
	cj0416	-	163	383559..383657	hypothetical protein Cj0416	X	Not assigned to COGs
	cj0418c	-	164	383947..384651	hypothetical protein Cj0418c	X	Not assigned to COGs
	cj0419	-	165	384759..385121	putative histidine triad (HIT) family protein	G	Carbohydrate transport and metabolism genes
	cj0420	-	166	385195..385767	putative periplasmic protein	S	Function unknown genes
	cj0421c	-	167	385772..386728	putative integral membrane protein	X	Not assigned to COGs
	cj0426	-	170	388595..390172	putative ABC transporter ATP-binding protein	R	General function prediction only
	cj0427	-	170	390162..390497	hypothetical protein Cj0427	X	Not assigned to COGs
	cj0428	-	171	390572..390955	hypothetical protein Cj0428	X	Not assigned to COGs
	cj0429c	-	172	390999..391583	hypothetical protein Cj0429c	S	Function unknown genes
	cj0434	pgm	176	402285..403763	phosphoglyceromutase	G	Carbohydrate transport and metabolism genes
	cj0435	fabG	177	403835..404578	3-ketoacyl-(acyl-carrier-protein) reductase	I	Lipid transport and metabolism genes
	cj0436	-	177	404585..404995	putative pyridoxamine 5'-phosphate oxidase	S	Function unknown genes
	cj0437	sdhA	178	405333..407168	succinate dehydrogenase flavoprotein subunit	C	Energy production and conversion genes
	cj0442	fabF	180	410053..411267	3-oxoacyl-(acyl carrier protein) synthase II	I	Lipid transport and metabolism genes
	cj0443	accA	180	411269..412207	acetyl-CoA carboxylase carboxyltransferase subunit alpha	I	Lipid transport and metabolism genes
	cj0447	-	181	414516..415112	putative NUDIX hydrolase family protein	X	Not assigned to COGs
	cj0453	thiC	185	418573..419865	thiamine biosynthesis protein ThiC	H	Coenzyme transport and metabolism genes
	cj0454c	-	186	419857..420426	hypothetical protein Cj0454c	X	Not assigned to COGs
	cj0456c	-	188	420889..421848	hypothetical protein Cj0456c	X	Not assigned to COGs
	cj0457c	-	189	421850..422479	putative lipoprotein	S	Function unknown genes
	cj0458c	miaB	189	422463..423764	(dimethylallyl)adenosine tRNA methylthiotransferase	J	Translation
	cj0460	nusA	191	424131..425219	transcription elongation factor NusA	K	Transcription
	cj0461c	-	192	425235..426422	putative MFS transport protein	X	Not assigned to COGs
	cj0462	-	193	426496..427542	hypothetical protein Cj0462	H	Coenzyme transport and metabolism genes
	cj0463	-	193	427542..428762	zinc protease-like protein	R	General function prediction only
	cj0465c	ctb	194	430572..430955	group III truncated haemoglobin	R	General function prediction only
	cj0467	-	195	431662..432363	amino-acid ABC transporter integral membrane protein	E	Amino acid transport and metabolism genes
	cj0468	-	195	432356..433012	amino-acid ABC transporter integral membrane protein	E	Amino acid transport and metabolism genes
	cj0474	rplK	197	436673..437098	50S ribosomal protein L11	J	Translation
	cj0475	rplA	197	437153..437854	50S ribosomal protein L1	J	Translation
	cj0476	rplJ	197	438006..438485	50S ribosomal protein L10	J	Translation
	cj0477	rplL	197	438506..438883	50S ribosomal protein L7/L12	J	Translation
	cj0479	rpoC	197	443121..447674	DNA-directed RNA polymerase subunit beta'	K	Transcription
	cj0491	rpsL	200	457227..457613	30S ribosomal protein S12	J	Translation
	cj0492	rpsG	200	457683..458153	30S ribosomal protein S7	J	Translation
	cj0493	fusA	200	458166..460241	elongation factor G	J	Translation
	cj0494	-	200	460364..460513	putative exporting protein	X	Not assigned to COGs
	cj0495	-	200	460519..461220	putative methyltransferase domain protein	R	General function prediction only
	cj0496	-	200	461210..461584	hypothetical protein Cj0496	R	General function prediction only
	cj0497	-	200	461557..462834	putative lipoprotein	X	Not assigned to COGs
	cj0498	trpC	200	462831..463607	indole-3-glycerol-phosphate synthase	E	Amino acid transport and metabolism genes
	cj0499	-	200	463617..464102	putative histidine triad (HIT) family protein	G	Carbohydrate transport and metabolism genes
	cj0500	-	200	464092..465090	tRNA 2-selenouridine synthase	R	General function prediction only
	cj0503c	hemH	201	466660..467571	ferrochelatase	H	Coenzyme transport and metabolism genes
	cj0504c	-	201	467568..468434	putative oxidoreductase	R	General function prediction only
	cj0505c	-	201	468439..469512	putative DegT family aminotransferase	M	Cell wall/membrane biogenesis genes
	cj0506	alaS	202	469627..472155	alanyl-tRNA synthetase	J	Translation
	cj0508	pbpA	202	472703..474634	penicillin-binding protein	M	Cell wall/membrane biogenesis genes
	cj0509c	clpB	203	474662..477235	ATP-dependent Clp protease ATP-binding subunit	O	Posttranslational modification, protein turnover, chaperones genes
	cj0510c	-	204	477347..477637	hypothetical protein Cj0510c	S	Function unknown genes
	cj0511	-	205	477755..479089	putative secreted protease	M	Cell wall/membrane biogenesis genes
	cj0512	purC	205	479091..479801	phosphoribosylaminoimidazole-succinocarboxamide synthase	F	Nucleotide transport and metabolism genes
	cj0525c	pbpB	209	487340..489148	putative penicillin-binding protein	M	Cell wall/membrane biogenesis genes
	cj0529c	-	210	490474..491475	putative aminodeoxychorismate lyase family protein	R	General function prediction only
	cj0541	-	213	503037..503930	polyprenyl synthetase	H	Coenzyme transport and metabolism genes
	cj0543	proS	213	505212..506921	prolyl-tRNA synthetase	J	Translation
	cj0544	-	213	506918..507307	putative integral memnbrane protein	X	Not assigned to COGs
	cj0545	hemC	213	507304..508227	porphobilinogen deaminase	H	Coenzyme transport and metabolism genes
	cj0546	ubiD	213	508224..510026	putative 3-octaprenyl-4-hydroxybenzoate carboxy-lyase	H	Coenzyme transport and metabolism genes
	cj0547	flaG	214	510184..510549	flagellar protein FlaG	N	Cell motility genes
	cj0548	fliD	214	510552..512480	flagellar capping protein	N	Cell motility genes
	cj0549	fliS	214	512492..512878	flagellar protein FliS	N	Cell motility genes
	cj0550	-	214	512859..513134	hypothetical protein Cj0550	X	Not assigned to COGs
	cj0551	efp	215	513566..514135	elongation factor P	J	Translation
	cj0552	-	216	514295..514987	hypothetical protein Cj0552	S	Function unknown genes
	cj0553	-	216	514974..515927	putative integral membrane protein	S	Function unknown genes
	cj0554	-	217	515937..516941	hypothetical protein Cj0554	X	Not assigned to COGs
	cj0555	-	218	517060..518352	putative dicarboxylate carrier protein MatC	P	Inorganic ion transport and metabolism genes
	cj0556	-	218	518363..519160	putative amidohydrolase family protein	R	General function prediction only
	cj0557c	-	219	519157..520242	putative integral membrane protein	S	Function unknown genes
	cj0558c	proA	219	520239..521471	gamma-glutamyl phosphate reductase	E	Amino acid transport and metabolism genes
	cj0559	-	220	521542..522477	putative pyridine nucleotide-disulphide oxidoreductase	O	Posttranslational modification, protein turnover, chaperones genes
	cj0560	-	221	522658..523986	putative MATE family transport protein	V	Defense mechanisms genes
	cj0561c	-	222	524034..524963	putative periplasmic protein	X	Not assigned to COGs
	cj0562	dnaB	223	525117..526493	replicative DNA helicase	L	Replication, recombination and repair
	cj0563	-	223	526556..527158	hypothetical protein Cj0563	X	Not assigned to COGs
	cj0564	-	223	527149..527355	putative integral membrane protein	X	Not assigned to COGs
	cj0570	-	225	531139..532206	putative ATP/GTP binding protein	X	Not assigned to COGs
	cj0579c	-	227	539728..540144	sec-independent translocase	U	Intracellular trafficking and secretion genes
	cj0580c	-	227	540202..541269	coproporphyrinogen III oxidase	H	Coenzyme transport and metabolism genes
	cj0581	-	228	541371..541841	dinucleoside polyphosphate hydrolase	L	Replication, recombination and repair
	cj0582	lysC	228	541843..543045	aspartate kinase	E	Amino acid transport and metabolism genes
	cj0583	-	228	543046..543582	hypothetical protein Cj0583	X	Not assigned to COGs
	cj0584	-	228	543588..544187	DNA polymerase III subunit delta'	L	Replication, recombination and repair
	cj0585	folP	228	544189..545331	dihydropteroate synthase	H	Coenzyme transport and metabolism genes
	cj0586	ligA	228	545332..547275	NAD-dependent DNA ligase LigA	L	Replication, recombination and repair
	cj0588	tlyA	228	548257..549018	putative hemolysin	J	Translation
	cj0589	ribF	228	548984..549838	bifunctional riboflavin kinase/FMN adenylyltransferase	H	Coenzyme transport and metabolism genes
	cj0590	-	228	549825..550535	putative SAM-dependent methyltransferase	R	General function prediction only
	cj0591c	-	229	550525..550746	putative lipoprotein	X	Not assigned to COGs
	cj0592c	-	229	550743..551177	putative periplasmic protein	X	Not assigned to COGs
	cj0593c	-	229	551235..551867	putative integral membrane protein	S	Function unknown genes
	cj0594c	-	229	551878..552528	putative DNA/RNA non-specific endonuclease	F	Nucleotide transport and metabolism genes
	cj0595c	nth	229	552525..553151	endonuclease III	L	Replication, recombination and repair
	cj0596	peb4cbf2	230	553232..554053	major antigenic peptide PEB-cell binding factor	O	Posttranslational modification, protein turnover, chaperones genes
	cj0597	fba	230	554053..555117	fructose-bisphosphate aldolase	G	Carbohydrate transport and metabolism genes
	cj0598	-	231	555212..556654	hypothetical protein Cj0598	S	Function unknown genes
	cj0599	-	231	556651..557604	putative OmpA family membrane protein	M	Cell wall/membrane biogenesis genes
	cj0600	-	231	557591..558466	hypothetical protein Cj0600	E	Amino acid transport and metabolism genes
	cj0601c	-	232	558458..559801	putative sodium-dependent transmembrane transport protein	R	General function prediction only
	cj0602c	-	232	559852..560520	MOSC-domain containing protein	S	Function unknown genes
	cj0603c	dsbD	232	560517..562220	putative thiol:disulphide interchange protein	O	Posttranslational modification, protein turnover, chaperones genes
	cj0604	-	233	562315..563196	putative polyphosphate kinase	S	Function unknown genes
	cj0605	-	233	563205..564395	putative amidohydrolase	R	General function prediction only
	cj0609c	-	235	568946..570124	putative periplasmic protein	E	Amino acid transport and metabolism genes
	cj0610c	-	235	570111..571121	putative periplasmic protein	S	Function unknown genes
	cj0613	pstS	236	573224..574219	putative periplasmic phosphate binding protein	P	Inorganic ion transport and metabolism genes
	cj0614	pstC	236	574229..575143	putative phosphate transport system permease	P	Inorganic ion transport and metabolism genes
	cj0615	pstA	236	575140..576228	putative phosphate transport system permease	P	Inorganic ion transport and metabolism genes
	cj0616	pstB	236	576225..576965	phosphate ABC transporter ATP-binding protein	P	Inorganic ion transport and metabolism genes
	cj0621	-	237	580326..581846	hypothetical protein Cj0621	X	Not assigned to COGs
	cj0622	hypF	238	581827..584016	carbamoyltransferase	O	Posttranslational modification, protein turnover, chaperones genes
	cj0626	hypE	238	586190..587164	hydrogenase isoenzymes formation protein	O	Posttranslational modification, protein turnover, chaperones genes
	cj0627	hypA	238	587164..587508	hydrogenase expression/formation protein	R	General function prediction only
	cj0630c	-	240	591537..592502	DNA polymerase III subunit delta	L	Replication, recombination and repair
	cj0631c	-	240	592495..594429	putative ribonuclease	K	Transcription
	cj0632	ilvC	241	594548..595570	ketol-acid reductoisomerase	E	Amino acid transport and metabolism genes
	cj0633	-	241	595574..596656	putative periplasmic protein	S	Function unknown genes
	cj0634	dprA	241	596646..597419	DNA processing protein A	L	Replication, recombination and repair
	cj0635	-	241	597416..597799	Holliday junction resolvase-like protein	L	Replication, recombination and repair
	cj0637c	mrsA	242	598843..599340	methionine sulfoxide reductase A	O	Posttranslational modification, protein turnover, chaperones genes
	cj0638c	ppa	242	599381..599899	inorganic pyrophosphatase	C	Energy production and conversion genes
	cj0639c	adk	242	599909..600487	adenylate kinase	F	Nucleotide transport and metabolism genes
	cj0640c	aspS	242	600484..602235	aspartyl-tRNA synthetase	J	Translation
	cj0641	pnk	243	602326..603186	inorganic polyphosphate/ATP-NAD kinase	G	Carbohydrate transport and metabolism genes
	cj0642	recN	243	603186..604709	putative DNA repair protein	L	Replication, recombination and repair
	cj0643	cbrR	244	604815..606059	two-component response regulator	T	Signal transduction mechanisms genes
	cj0644	-	244	606050..606865	putative TatD-related deoxyribonuclease protein	L	Replication, recombination and repair
	cj0645	-	244	606865..607983	putative secreted transglycosylase	M	Cell wall/membrane biogenesis genes
	cj0646	-	244	607943..608770	putative lipoprotein	M	Cell wall/membrane biogenesis genes
	cj0647	-	244	608776..609264	putative HAD-superfamily hydrolase	R	General function prediction only
	cj0648	-	244	609255..609770	hypothetical protein Cj0648	X	Not assigned to COGs
	cj0649	-	244	609752..610213	putative OstA family protein	S	Function unknown genes
	cj0650	engB	244	610210..610806	ribosome biogenesis GTP-binding protein YsxC	R	General function prediction only
	cj0652	pbpC	245	611298..613103	penicillin-binding protein	M	Cell wall/membrane biogenesis genes
	cj0653c	-	246	613224..615014	putative aminopeptidase	E	Amino acid transport and metabolism genes
	cj0661c	era	248	618206..619081	GTP-binding protein Era	R	General function prediction only
	cj0662c	hslU	248	619078..620397	ATP-dependent protease ATP-binding subunit HslU	O	Posttranslational modification, protein turnover, chaperones genes
	cj0663c	hslV	248	620394..620936	ATP-dependent protease peptidase subunit	O	Posttranslational modification, protein turnover, chaperones genes
	cj0664c	rplI	248	620936..621379	50S ribosomal protein L9	J	Translation
	cj0665c	argG	248	621392..622612	argininosuccinate synthase	E	Amino acid transport and metabolism genes
	cj0667	-	249	622768..623013	putative S4 domain protein	J	Translation
	cj0668	-	249	623010..623417	putative ATP/GTP-binding protein	R	General function prediction only
	cj0669	-	249	623410..624138	ABC-transporter ATP-binding protein	R	General function prediction only
	cj0670	rpoN	249	624138..625388	RNA polymerase factor sigma-54	K	Transcription
	cj0671	dcuB	250	625552..626976	anaerobic C4-dicarboxylate transporter	R	General function prediction only
	cj0672	-	251	627118..627306	putative periplasmic protein	X	Not assigned to COGs
	cj0677	kdpB	252	629020..631065	potassium-transporting ATPase subunit B	P	Inorganic ion transport and metabolism genes
	cj0680c	uvrB	254	633589..635562	excinuclease ABC subunit B	L	Replication, recombination and repair
	cj0681	-	255	635716..635946	hypothetical protein Cj0681	X	Not assigned to COGs
	cj0682	-	255	635936..636178	hypothetical protein Cj0682	X	Not assigned to COGs
	cj0683	-	255	636175..636612	putative periplasmic protein	X	Not assigned to COGs
	cj0684	priA	255	636594..638447	primosome assembly protein PriA	L	Replication, recombination and repair
	cj0685c	cipA	256	638540..639892	invasion protein CipA	X	Not assigned to COGs
	cj0686	ispG	257	639998..641071	4-hydroxy-3-methylbut-2-en-1-yl diphosphate synthase	I	Lipid transport and metabolism genes
	cj0687c	flgH	258	641102..641800	flagellar basal body L-ring protein	N	Cell motility genes
	cj0688	pta	259	641890..643395	putative phosphate acetyltransferase	C	Energy production and conversion genes
	cj0689	ackA	259	643409..644599	acetate kinase	C	Energy production and conversion genes
	cj0692c	-	262	649008..649946	hypothetical protein Cj0692c	X	Not assigned to COGs
	cj0693c	mraW	263	649946..650884	S-adenosyl-methyltransferase MraW	M	Cell wall/membrane biogenesis genes
	cj0695	ftsA	264	652530..653918	cell division protein FtsA	D	Cell cycle control, mitosis and meiosis genes
	cj0696	ftsZ	264	653934..655046	cell division protein FtsZ	D	Cell cycle control, mitosis and meiosis genes
	cj0697	flgG2	265	655202..656014	flagellar basal-body rod protein	N	Cell motility genes
	cj0698	flgG	265	656043..656834	flagellar basal body rod protein FlgG	N	Cell motility genes
	cj0699c	glnA	266	656901..658331	glutamine synthetase	E	Amino acid transport and metabolism genes
	cj0700	-	267	658534..659229	hypothetical protein Cj0700	X	Not assigned to COGs
	cj0701	-	268	659226..660479	putative protease	O	Posttranslational modification, protein turnover, chaperones genes
	cj0706	-	268	663117..663833	hypothetical protein Cj0706	R	General function prediction only
	cj0708	-	268	664968..665720	putative ribosomal pseudouridine synthase	J	Translation
	cj0709	ffh	269	665788..667125	signal recognition particle protein	U	Intracellular trafficking and secretion genes
	cj0710	rpsP	269	667190..667417	30S ribosomal protein S16	J	Translation
	cj0711	-	269	667420..667662	hypothetical protein Cj0711	R	General function prediction only
	cj0712	rimM	269	667655..668194	putative 16S rRNA processing protein	J	Translation
	cj0713	trmD	269	668191..668895	tRNA (guanine-N(1)-)-methyltransferase	J	Translation
	cj0714	rplS	269	668906..669262	50S ribosomal protein L19	J	Translation
	cj0715	-	270	669395..669808	transthyretin-like periplasmic protein	R	General function prediction only
	cj0716	-	270	669832..671172	putative phospho-2-dehydro-3-deoxyheptonate aldolase	E	Amino acid transport and metabolism genes
	cj0718	dnaE	271	671946..675548	DNA polymerase III subunit alpha	L	Replication, recombination and repair
	cj0720c	flaC	272	676227..676976	flagellin	N	Cell motility genes
	cj0721c	-	272	677015..677485	putative integral membrane protein	X	Not assigned to COGs
	cj0722c	-	272	677498..678313	putative DNA methylase	J	Translation
	cj0723c	-	272	678310..679497	putative integral membrane zinc-metalloprotease	O	Posttranslational modification, protein turnover, chaperones genes
	cj0724	-	273	679624..679809	hypothetical protein Cj0724	X	Not assigned to COGs
	cj0725c	mogA	274	679806..680348	molybdenum cofactor biosynthesis protein MogA	H	Coenzyme transport and metabolism genes
	cj0726c	corA	274	680369..681352	magnesium and cobalt transport protein	P	Inorganic ion transport and metabolism genes
	cj0728	-	275	682526..683851	putative periplasmic protein	S	Function unknown genes
	cj0734c	hisJ	276	687925..688680	histidine-binding protein precursor	T	Signal transduction mechanisms genes
	cj0757	hrcA	282	707840..708634	heat-inducible transcription repressor	K	Transcription
	cj0758	grpE	282	708631..709161	heat shock protein GrpE	O	Posttranslational modification, protein turnover, chaperones genes
	cj0759	dnaK	282	709183..711054	molecular chaperone DnaK	O	Posttranslational modification, protein turnover, chaperones genes
	cj0760	-	283	711314..712336	hypothetical protein Cj0760	R	General function prediction only
	cj0764c	speA	286	714777..716612	arginine decarboxylase	E	Amino acid transport and metabolism genes
	cj0765c	hisS	286	716609..717835	histidyl-tRNA synthetase	J	Translation
	cj0766c	tmk	286	717832..718410	thymidylate kinase	F	Nucleotide transport and metabolism genes
	cj0774c	-	287	723699..724709	ABC transporter ATP-binding protein	P	Inorganic ion transport and metabolism genes
	cj0775c	valS	287	724714..727326	valyl-tRNA synthetase	J	Translation
	cj0776c	-	287	727349..728371	putative periplasmic protein	X	Not assigned to COGs
	cj0778	peb2	288	730569..731306	major antigenic peptide PEB2	R	General function prediction only
	cj0779	tpx	289	731405..731932	thiol peroxidase	O	Posttranslational modification, protein turnover, chaperones genes
	cj0780	napA	290	732179..734953	nitrate reductase catalytic subunit	C	Energy production and conversion genes
	cj0781	napG	290	734971..735711	quinol dehydrogenase periplasmic component	C	Energy production and conversion genes
	cj0782	napH	290	735708..736490	quinol dehydrogenase membrane component	C	Energy production and conversion genes
	cj0783	napB	290	736487..737011	periplasmic nitrate reductase small subunit	C	Energy production and conversion genes
	cj0784	napL	290	737016..737930	putative periplasmic protein	X	Not assigned to COGs
	cj0787	-	291	738526..738774	hypothetical protein Cj0787	X	Not assigned to COGs
	cj0788	-	292	738771..739262	hypothetical protein Cj0788	X	Not assigned to COGs
	cj0789	cca	292	739231..740349	putative multifunctional Cca protein	J	Translation
	cj0790	purU	292	740346..741170	formyltetrahydrofolate deformylase	F	Nucleotide transport and metabolism genes
	cj0791c	-	293	741167..742441	putative aminotransferase	E	Amino acid transport and metabolism genes
	cj0792	-	294	742477..743355	hypothetical protein Cj0792	X	Not assigned to COGs
	cj0793	flgS	294	743359..744378	signal transduction histidine kinase	T	Signal transduction mechanisms genes
	cj0821	glmU	306	768906..770195	bifunctional N-acetylglucosamine-1-phosphate uridyltransferase/glucosamine-1-phosphate acetyltransferase	M	Cell wall/membrane biogenesis genes
	cj0822	dfp	306	770192..771346	bifunctional phosphopantothenoylcysteine decarboxylase/phosphopantothenate synthase	H	Coenzyme transport and metabolism genes
	cj0824	uppS	307	771964..772632	undecaprenyl diphosphate synthase	I	Lipid transport and metabolism genes
	cj0826	-	307	773405..774430	putative integral membrane protein	R	General function prediction only
	cj0827	truA	307	774427..775152	tRNA pseudouridine synthase A	J	Translation
	cj0828c	ilvA	308	775149..776360	threonine dehydratase	E	Amino acid transport and metabolism genes
	cj0831c	trmA	310	777295..778368	tRNA (uracil-5-)-methyltransferase	J	Translation
	cj0833c	-	310	780095..780844	putative oxidoreductase	R	General function prediction only
	cj0834c	-	310	780841..782079	ankyrin repeat-containing putative periplasmic protein	R	General function prediction only
	cj0835c	acnB	310	782129..784675	bifunctional aconitate hydratase 2/2-methylisocitrate dehydratase	C	Energy production and conversion genes
	cj0836	ogt	311	784730..785182	methylated-DNA--protein-cysteine methyltransferase	L	Replication, recombination and repair
	cj0837c	-	312	785174..786115	hypothetical protein Cj0837c	X	Not assigned to COGs
	cj0838c	metG	312	786119..788005	methionyl-tRNA synthetase	J	Translation
	cj0839c	-	312	788015..788212	hypothetical protein Cj0839c	X	Not assigned to COGs
	cj0840c	fbp	312	788205..789047	fructose-1,6-bisphosphatase	G	Carbohydrate transport and metabolism genes
	cj0841c	mobB	312	789049..789540	putative molybdopterin-guanine dinucleotide biosynthesis protein	H	Coenzyme transport and metabolism genes
	cj0843c	-	314	790018..791643	putative secreted transglycosylase	M	Cell wall/membrane biogenesis genes
	cj0845c	gltX	314	791924..793219	glutamylglutaminyl-tRNA synthetase	J	Translation
	cj0846	-	315	793305..794429	putative metallophosphoesterase	R	General function prediction only
	cj0847	psd	315	794426..795226	phosphatidylserine decarboxylase	I	Lipid transport and metabolism genes
	cj0848c	-	316	795223..795504	hypothetical protein Cj0848c	S	Function unknown genes
	cj0853c	hemL	317	799647..800921	glutamate-1-semialdehyde aminotransferase	H	Coenzyme transport and metabolism genes
	cj0865	dsbB	323	811319..812119	putative disulfide oxidoreductase	O	Posttranslational modification, protein turnover, chaperones genes
	cj0886c	ftsK	331	820683..823523	putative cell division protein	D	Cell cycle control, mitosis and meiosis genes
	cj0888c	-	333	826268..828199	ABC transporter ATP-binding protein	R	General function prediction only
	cj0889c	-	333	828203..829492	putative sensory trasnduction histidine kinase	T	Signal transduction mechanisms genes
	cj0891c	serA	333	830135..831718	D-3-phosphoglycerate dehydrogenase	E	Amino acid transport and metabolism genes
	cj0892c	-	333	831715..832203	putative periplasmic protein	X	Not assigned to COGs
	cj0893c	rpsA	333	832203..833873	30S ribosomal protein S1	J	Translation
	cj0895c	aroA	333	834828..836114	3-phosphoshikimate 1-carboxyvinyltransferase	E	Amino acid transport and metabolism genes
	cj0899c	thiJ	335	839939..840508	4-methyl-5(beta-hydroxyethyl)-thiazole monophosphate synthesis protein	R	General function prediction only
	cj0900c	-	335	840501..840680	hypothetical protein Cj0900c	X	Not assigned to COGs
	cj0901	-	336	840763..841506	putative amino acid ABC tansporter permease	E	Amino acid transport and metabolism genes
	cj0904c	-	338	843825..844292	putative RNA methylase	J	Translation
	cj0905c	alr	338	844295..845281	alanine racemase	M	Cell wall/membrane biogenesis genes
	cj0906c	-	338	845282..846259	putative periplasmic protein	S	Function unknown genes
	cj0912c	cysM	341	848410..849309	cysteine synthase	E	Amino acid transport and metabolism genes
	cj0913c	hupB	342	849436..849732	DNA-binding protein HU	L	Replication, recombination and repair
	cj0917c	cstA	345	852359..854470	putative integral membrane protein	T	Signal transduction mechanisms genes
	cj0918c	prsA	346	854637..855566	ribose-phosphate pyrophosphokinase	E	Amino acid transport and metabolism genes
	cj0919c	-	347	855674..856333	putative ABC-type amino-acid transporter permease	E	Amino acid transport and metabolism genes
	cj0920c	-	347	856344..857096	putative ABC-type amino-acid transporter permease	E	Amino acid transport and metabolism genes
	cj0921c	peb1A	347	857098..857877	bifunctional adhesin/ABC transporter aspartate/glutamate-binding protein	T	Signal transduction mechanisms genes
	cj0922c	pebC	347	857899..858627	amino-acid ABC transporter ATP-binding protein	E	Amino acid transport and metabolism genes
	cj0923c	cheR	348	858763..859551	putative MCP protein methyltransferase	T	Signal transduction mechanisms genes
	cj0924c	cheB'	348	859567..860121	putative MCP protein-glutamate methylesterase	T	Signal transduction mechanisms genes
	cj0925	rpiB	349	860287..860724	ribose 5-phosphate isomerase	G	Carbohydrate transport and metabolism genes
	cj0926	-	349	860724..861056	hypothetical protein Cj0926	X	Not assigned to COGs
	cj0927	apt	349	861053..861601	adenine phosphoribosyltransferase	F	Nucleotide transport and metabolism genes
	cj0928	-	349	861620..862216	putative integral membrane protein	S	Function unknown genes
	cj0929	pepA	349	862213..863664	leucyl aminopeptidase	E	Amino acid transport and metabolism genes
	cj0931c	argH	350	864786..866168	argininosuccinate lyase	E	Amino acid transport and metabolism genes
	cj0932c	pckA	350	866178..867752	phosphoenolpyruvate carboxykinase	C	Energy production and conversion genes
	cj0933c	pycB	350	867765..869564	putative pyruvate carboxylase B subunit	C	Energy production and conversion genes
	cj0937	-	352	873171..874082	putative integral membrane protein	R	General function prediction only
	cj0938c	aas	353	874090..877602	2-acyl-glycerophospho-ethanolamine acyltransferase	I	Lipid transport and metabolism genes
	cj0940c	glnP	354	878828..879613	putative glutamine transport system permease	E	Amino acid transport and metabolism genes
	cj0941c	-	354	879636..880841	putative permease	M	Cell wall/membrane biogenesis genes
	cj0942c	secA	354	880838..883426	preprotein translocase subunit SecA	U	Intracellular trafficking and secretion genes
	cj0944c	-	356	884032..884766	putative periplasmic protein	X	Not assigned to COGs
	cj0945c	-	356	884776..886119	putative helicase	L	Replication, recombination and repair
	cj0946	-	357	886168..887514	putative lipoprotein	M	Cell wall/membrane biogenesis genes
	cj0947c	-	358	887526..888398	putative carbon-nitrogen hydrolase	R	General function prediction only
	cj0948c	-	358	888395..889282	putative cation efflux family protein	P	Inorganic ion transport and metabolism genes
	cj0949c	-	358	889279..890256	putative peptidyl-arginine deiminase family protein	E	Amino acid transport and metabolism genes
	cj0950c	-	359	890355..890789	putative lipoprotein	O	Posttranslational modification, protein turnover, chaperones genes
	cj0953c	purH	362	892478..894010	bifunctional phosphoribosylaminoimidazolecarboxamide formyltransferase/IMP cyclohydrolase	F	Nucleotide transport and metabolism genes
	cj0954c	-	362	894013..894783	putative DnaJ-like protein	O	Posttranslational modification, protein turnover, chaperones genes
	cj0955c	purL	362	894780..896966	phosphoribosylformylglycinamidine synthase II	F	Nucleotide transport and metabolism genes
	cj0956c	trmE	362	896977..898305	tRNA modification GTPase TrmE	R	General function prediction only
	cj0957c	-	362	898298..899116	hypothetical protein Cj0957c	X	Not assigned to COGs
	cj0958c	-	362	899120..900706	putative inner membrane protein translocase component YidC	U	Intracellular trafficking and secretion genes
	cj0959c	-	362	900703..901044	hypothetical protein Cj0959c	S	Function unknown genes
	cj0960c	rnpA	362	901041..901367	ribonuclease P protein component	J	Translation
	cj0961c	rpmH	362	901364..901498	50S ribosomal protein L34	X	Not assigned to COGs
	cj0964	-	363	902710..903900	putative periplasmic protein	X	Not assigned to COGs
	cj0965c	-	364	903892..904266	putative acyl-CoA thioester hydrolase	R	General function prediction only
	cj0967	-	365	904409..906697	putative periplasmic protein	X	Not assigned to COGs
	cj0974	-	367	908693..908833	hypothetical protein Cj0974	X	Not assigned to COGs
	cj0975	-	367	908891..910615	putative outer-membrane protein	U	Intracellular trafficking and secretion genes
	cj0976	-	368	910711..911601	putative methyltransferase	H	Coenzyme transport and metabolism genes
	cj0977	-	369	911674..912252	hypothetical protein Cj0977	Q	Secondary metabolites biosynthesis, transport and catabolism genes
	cj0978c	-	370	912253..912426	putative lipoprotein	X	Not assigned to COGs
	cj0979c	-	370	912435..912962	putative secreted nuclease	L	Replication, recombination and repair
	cj0980	-	371	913030..914298	putative peptidase	E	Amino acid transport and metabolism genes
	cj0981c	cjaB	372	914281..915528	putative MFS transport protein	G	Carbohydrate transport and metabolism genes
	cj0982c	cjaA	372	915568..916407	putative amino-acid transporter periplasmic solute-binding protein	T	Signal transduction mechanisms genes
	cj0985c	hipO	375	918580..919731	hippurate hydrolase	R	General function prediction only
	cj0999c	-	381	929020..930117	putative integral membrane protein	S	Function unknown genes
	cj1000	-	382	930230..931111	putative transcriptional regulator	K	Transcription
	cj1004	-	384	934201..934617	putative periplasmic protein	X	Not assigned to COGs
	cj1024c	flgR	388	955269..956570	sigma-54 associated transcriptional activator	T	Signal transduction mechanisms genes
	cj1025c	-	388	956627..957076	hypothetical protein Cj1025c	X	Not assigned to COGs
	cj1026c	-	388	957052..957567	putative lipoprotein	S	Function unknown genes
	cj1027c	gyrA	389	957631..960222	DNA gyrase subunit A	L	Replication, recombination and repair
	cj1028c	-	389	960263..960838	putative purine/pyrimidine phosphoribosyltransferase	R	General function prediction only
	cj1029c	mapA	389	960835..961479	putative liproprotein	M	Cell wall/membrane biogenesis genes
	cj1030c	lepA	390	961556..963352	GTP-binding protein LepA	M	Cell wall/membrane biogenesis genes
	cj1033	cmeF	391	965493..968510	multidrug efflux system membrane protein	V	Defense mechanisms genes
	cj1036c	-	392	970060..970311	hypothetical protein Cj1036c	X	Not assigned to COGs
	cj1037c	pycA	392	970315..971760	acetyl-CoA carboxylase subunit A	I	Lipid transport and metabolism genes
	cj1038	-	393	971900..973063	putative cell division/peptidoglycan biosynthesis protein	D	Cell cycle control, mitosis and meiosis genes
	cj1039	murG	393	973060..974088	undecaprenyldiphospho-muramoylpentapeptide beta-N- acetylglucosaminyltransferase	M	Cell wall/membrane biogenesis genes
	cj1061c	ileS	398	996777..999530	isoleucyl-tRNA synthetase	J	Translation
	cj1074c	-	403	1008813..1009460	putative lipoprotein	R	General function prediction only
	cj1075	-	404	1009621..1010010	flagellar assembly protein FliW	S	Function unknown genes
	cj1076	proC	404	1010010..1010741	pyrroline-5-carboxylate reductase	E	Amino acid transport and metabolism genes
	cj1077	ctsT	404	1010738..1011040	putative periplasmic protein	X	Not assigned to COGs
	cj1089c	-	405	1020936..1022333	hypothetical protein Cj1089c	X	Not assigned to COGs
	cj1091c	leuS	405	1022826..1025255	leucyl-tRNA synthetase	J	Translation
	cj1092c	secF	405	1025265..1026236	preprotein translocase subunit SecF	U	Intracellular trafficking and secretion genes
	cj1097	-	408	1030953..1032176	serine/threonine transporter SstT	E	Amino acid transport and metabolism genes
	cj1098	pyrB	408	1032186..1033073	aspartate carbamoyltransferase catalytic subunit	F	Nucleotide transport and metabolism genes
	cj1099	-	408	1033077..1034798	peptidase	E	Amino acid transport and metabolism genes
	cj1102	truB	408	1037298..1038116	tRNA pseudouridine synthase B	J	Translation
	cj1103	csrA	408	1038110..1038337	carbon storage regulator	T	Signal transduction mechanisms genes
	cj1104	-	408	1038334..1039101	4-diphosphocytidyl-2-C-methyl-D-erythritol kinase	I	Lipid transport and metabolism genes
	cj1105	smpB	408	1039098..1039550	SsrA-binding protein	O	Posttranslational modification, protein turnover, chaperones genes
	cj1106	-	408	1039561..1040163	putative periplasmic thioredoxin	O	Posttranslational modification, protein turnover, chaperones genes
	cj1107	clpS	408	1040163..1040453	ATP-dependent Clp protease adaptor protein	S	Function unknown genes
	cj1114c	pssA	412	1046471..1047199	CDP-diacylglycerol--serine O-phosphatidyltransferase	I	Lipid transport and metabolism genes
	cj1115c	-	412	1047209..1047826	putative phosphatidylserine decarboxylase-related protein	I	Lipid transport and metabolism genes
	cj1116c	ftsH	412	1047823..1049760	membrane bound zinc metallopeptidase	O	Posttranslational modification, protein turnover, chaperones genes
	cj1117c	prmA	412	1049764..1050609	ribosomal protein L11 methyltransferase	J	Translation
	cj1118c	cheY	412	1050632..1051024	chemotaxis regulatory protein	T	Signal transduction mechanisms genes
	cj1119c	pglG	413	1051137..1052030	putative integral membrane protein	X	Not assigned to COGs
	cj1120c	pglF	414	1052030..1053802	UDP-GlcNAc C4,6 dehydratase	M	Cell wall/membrane biogenesis genes
	cj1125c	pglA	415	1056839..1057969	GalNAc transferase	M	Cell wall/membrane biogenesis genes
	cj1126c	pglB	415	1057979..1060120	oligosaccharide transferase to N-glycosylate proteins	R	General function prediction only
	cj1127c	pglJ	415	1060124..1061221	GalNAc transferase	M	Cell wall/membrane biogenesis genes
	cj1130c	pglK	415	1063207..1064901	flippase	V	Defense mechanisms genes
	cj1131c	gne	415	1064895..1065881	UDP-GlcNAc/Glc 4-epimerase	M	Cell wall/membrane biogenesis genes
	cj1132c	-	415	1065939..1066733	hypothetical protein Cj1132c	L	Replication, recombination and repair
	cj1133	waaC	416	1066799..1067827	heptosyltransferase I	M	Cell wall/membrane biogenesis genes
	cj1134	htrB	416	1067817..1068704	lipid A biosynthesis lauroyl acyltransferase	M	Cell wall/membrane biogenesis genes
	cj1146c	waaV	421	1080025..1080849	putative glucosyltransferase	M	Cell wall/membrane biogenesis genes
	cj1148	waaF	422	1080908..1081867	heptosyltransferase II	M	Cell wall/membrane biogenesis genes
	cj1149c	gmhA	423	1081848..1082408	phosphoheptose isomerase	G	Carbohydrate transport and metabolism genes
	cj1150c	hldE	423	1082405..1083790	D-beta-D-heptose 7-phosphate kinase/D-beta-D-heptose 1-phosphate adenylyltransferase	M	Cell wall/membrane biogenesis genes
	cj1151c	hldD	423	1083783..1084736	ADP-glyceromanno-heptose 6-epimerase	M	Cell wall/membrane biogenesis genes
	cj1152c	gmhB	423	1084737..1085297	D,D-heptose 1,7-bisphosphate phosphatase	E	Amino acid transport and metabolism genes
	cj1153	-	424	1085379..1085681	putative periplasmic cytochrome C	C	Energy production and conversion genes
	cj1154c	-	425	1085704..1085910	putative cytochrome oxidase maturation protein cbb3-type	P	Inorganic ion transport and metabolism genes
	cj1155c	-	425	1085907..1088264	putative cation-transporting ATPase	P	Inorganic ion transport and metabolism genes
	cj1156	rho	426	1088373..1089671	transcription termination factor Rho	K	Transcription
	cj1157	dnaX	426	1089675..1091204	DNA polymerase III subunits gamma and tau	L	Replication, recombination and repair
	cj1163c	-	429	1094078..1095028	putative cation transport protein	P	Inorganic ion transport and metabolism genes
	cj1166c	-	431	1095928..1096704	putative integral membrane protein	S	Function unknown genes
	cj1167	ldh	432	1096771..1097697	L-lactate dehydrogenase	C	Energy production and conversion genes
	cj1183c	cfa	438	1109699..1110862	cyclopropane-fatty-acyl-phospholipid synthase	M	Cell wall/membrane biogenesis genes
	cj1184c	petC	439	1110990..1112114	putative ubiquinol-cytochrome C reductase cytochrome C subunit	C	Energy production and conversion genes
	cj1188c	gidA	440	1115243..1117102	tRNA uridine 5-carboxymethylaminomethyl modification enzyme GidA	D	Cell cycle control, mitosis and meiosis genes
	cj1189c	cetB	441	1117190..1117687	bipartate energy taxis response protein CetB	T	Signal transduction mechanisms genes
	cj1191c	-	441	1119205..1119699	putative PAS domain containing signal-transduction sensor protein	T	Signal transduction mechanisms genes
	cj1192	dctA	442	1119968..1121344	putative C4-dicarboxylate transport protein	C	Energy production and conversion genes
	cj1193c	-	443	1121341..1122147	putative periplasmic protein	X	Not assigned to COGs
	cj1194	-	444	1122289..1123815	putative phosphate permease	P	Inorganic ion transport and metabolism genes
	cj1196c	gpsA	445	1125011..1125907	NAD(P)H-dependent glycerol-3-phosphate dehydrogenase	C	Energy production and conversion genes
	cj1197c	gatB	445	1125904..1127322	aspartyl/glutamyl-tRNA amidotransferase subunit B	J	Translation
	cj1198	-	446	1127437..1127931	S-ribosylhomocysteinase	T	Signal transduction mechanisms genes
	cj1199	-	447	1128243..1129235	putative iron/ascorbate-dependent oxidoreductase	R	General function prediction only
	cj1200	-	447	1129228..1130016	putative NLPA family lipoprotein	P	Inorganic ion transport and metabolism genes
	cj1201	metE	447	1130028..1132292	5-methyltetrahydropteroyltriglutamate--homocysteine S-methyltransferase	E	Amino acid transport and metabolism genes
	cj1202	metF	447	1132302..1133150	5,10-methylenetetrahydrofolate reductase	E	Amino acid transport and metabolism genes
	cj1203c	-	448	1133172..1133363	putative integral membrane protein	X	Not assigned to COGs
	cj1204c	atpB	448	1133360..1134040	F0F1 ATP synthase subunit A	C	Energy production and conversion genes
	cj1206c	ftsY	449	1135449..1136315	putative signal recognition particle protein	U	Intracellular trafficking and secretion genes
	cj1211	-	452	1139621..1140880	putative competence family protein	X	Not assigned to COGs
	cj1212c	rbn	453	1140824..1141630	putative ribonuclease BN	S	Function unknown genes
	cj1213c	glcD	453	1141634..1143016	putative glycolate oxidase subunit D	C	Energy production and conversion genes
	cj1214c	-	453	1143019..1143744	putative exporting protein	X	Not assigned to COGs
	cj1215	-	454	1143866..1145026	putative peptidase M23 family protein	M	Cell wall/membrane biogenesis genes
	cj1216c	-	455	1145023..1145226	hypothetical protein Cj1216c	X	Not assigned to COGs
	cj1218c	ribA	455	1145872..1146483	riboflavin synthase subunit alpha	H	Coenzyme transport and metabolism genes
	cj1219c	-	455	1146492..1149032	putative periplasmic protein	X	Not assigned to COGs
	cj1220	groES	456	1149194..1149454	co-chaperonin GroES	O	Posttranslational modification, protein turnover, chaperones genes
	cj1221	groEL	456	1149475..1151112	chaperonin GroEL	O	Posttranslational modification, protein turnover, chaperones genes
	cj1223c	dccR	457	1152338..1153003	two-component regulator	K	Transcription
	cj1224	-	458	1153151..1153750	putative iron-binding protein	P	Inorganic ion transport and metabolism genes
	cj1225	-	458	1153761..1154009	hypothetical protein Cj1225	R	General function prediction only
	cj1231	kefB	460	1159168..1160793	putative glutathione-regulated potassium-efflux system protein	P	Inorganic ion transport and metabolism genes
	cj1234	glyS	460	1161808..1163802	glycyl-tRNA synthetase subunit beta	J	Translation
	cj1240c	-	463	1168448..1169050	putative periplasmic protein	X	Not assigned to COGs
	cj1241	-	464	1169163..1170362	putative MFS transport protein	G	Carbohydrate transport and metabolism genes
	cj1244	-	465	1171941..1172843	putative radical SAM domain protein	C	Energy production and conversion genes
	cj1246c	uvrC	467	1174038..1175840	excinuclease ABC subunit C	L	Replication, recombination and repair
	cj1248	guaA	469	1176466..1178001	GMP synthase	F	Nucleotide transport and metabolism genes
	cj1249	-	470	1178087..1179547	hypothetical protein Cj1249	D	Cell cycle control, mitosis and meiosis genes
	cj1250	purD	471	1179787..1181037	phosphoribosylamine--glycine ligase	F	Nucleotide transport and metabolism genes
	cj1251	-	471	1181034..1181486	hypothetical protein Cj1251	S	Function unknown genes
	cj1252	-	471	1181476..1183524	putative periplasmic protein	M	Cell wall/membrane biogenesis genes
	cj1253	pnp	472	1183594..1185753	polynucleotide phosphorylase/polyadenylase	J	Translation
	cj1254	-	472	1185750..1186232	hypothetical protein Cj1254	L	Replication, recombination and repair
	cj1264c	hydD	478	1194260..1194796	putative hydrogenase maturation protease	C	Energy production and conversion genes
	cj1265c	hydC	478	1194793..1195485	Ni/Fe-hydrogenase B-type cytochrome subunit	C	Energy production and conversion genes
	cj1267c	hydA	478	1197214..1198353	Ni/Fe-hydrogenase small chain	C	Energy production and conversion genes
	cj1280c	-	482	1212857..1213825	putative ribosomal pseudouridine synthase	J	Translation
	cj1282	mrdB	483	1213903..1215003	RodA protein	D	Cell cycle control, mitosis and meiosis genes
	cj1283	ktrB	484	1215456..1216799	putative K+ uptake protein	P	Inorganic ion transport and metabolism genes
	cj1290c	accC	487	1222303..1223634	biotin carboxylase	I	Lipid transport and metabolism genes
	cj1291c	accB	487	1223636..1224091	putative biotin carboxyl carrier protein of acetyl-CoA carboxylase	I	Lipid transport and metabolism genes
	cj1292	dcd	488	1224239..1224799	deoxycytidine triphosphate deaminase	F	Nucleotide transport and metabolism genes
	cj1293	pseB	488	1224849..1225853	UDP-GlcNAc-specific C4,6 dehydratase/C5 epimerase	M	Cell wall/membrane biogenesis genes
	cj1294	pseC	488	1225855..1226985	C4 aminotransferase	M	Cell wall/membrane biogenesis genes
	cj1295	-	488	1226978..1228285	hypothetical protein Cj1295	R	General function prediction only
	cj1302	-	489	1231444..1233006	putative HAD-superfamily hydrolase	Q	Secondary metabolites biosynthesis, transport and catabolism genes
	cj1303	fabH2	489	1232996..1234057	3-oxoacyl-(acyl carrier protein) synthase III	I	Lipid transport and metabolism genes
	cj1304	acpP3	489	1234057..1234278	putative acyl carrier protein	X	Not assigned to COGs
	cj1311	pseF	493	1240966..1241664	putative acylneuraminate cytidylyltransferase	M	Cell wall/membrane biogenesis genes
	cj1312	pseG	493	1241648..1242472	nucleotidase specific for PseC product,UDP-4-amino-4,6-dideoxy-beta-L-AltNAc	M	Cell wall/membrane biogenesis genes
	cj1313	pseH	493	1242469..1242942	N-acetyltransferase specific for PseC product,UDP-4-amino-4,6-dideoxy-beta-L-AltNAc	J	Translation
	cj1314c	hisF	494	1242907..1243653	imidazole glycerol phosphate synthase subunit HisF	E	Amino acid transport and metabolism genes
	cj1315c	hisH	494	1243654..1244259	imidazole glycerol phosphate synthase subunit HisH	E	Amino acid transport and metabolism genes
	cj1316c	pseA	494	1244256..1245392	pseudaminic acid biosynthesis PseA protein	D	Cell cycle control, mitosis and meiosis genes
	cj1317	pseI	495	1245650..1246681	Pse synthetase	M	Cell wall/membrane biogenesis genes
	cj1343c	-	500	1275935..1276450	putative periplasmic protein	X	Not assigned to COGs
	cj1344c	-	500	1276451..1277458	putative DNA-binding/iron metalloprotein/AP endonuclease	O	Posttranslational modification, protein turnover, chaperones genes
	cj1345c	-	500	1277455..1278849	putative periplasmic protein	R	General function prediction only
	cj1346c	dxr	500	1278851..1279921	1-deoxy-D-xylulose 5-phosphate reductoisomerase	I	Lipid transport and metabolism genes
	cj1347c	cdsA	500	1279918..1280643	phosphatidate cytidylyltransferase	I	Lipid transport and metabolism genes
	cj1348c	-	500	1280652..1280990	putative coiled-coil protein	X	Not assigned to COGs
	cj1350	mobA	501	1282361..1282936	putative molybdopterin-guanine dinucleotide biosynthesis protein	H	Coenzyme transport and metabolism genes
	cj1351	pldA	501	1282933..1283922	phospholipase A	M	Cell wall/membrane biogenesis genes
	cj1352	ceuB	502	1284008..1284976	enterochelin uptake permease	P	Inorganic ion transport and metabolism genes
	cj1353	ceuC	502	1284969..1285907	enterochelin uptake permease	P	Inorganic ion transport and metabolism genes
	cj1354	ceuD	502	1285904..1286659	enterochelin uptake ATP-binding protein	P	Inorganic ion transport and metabolism genes
	cj1355	ceuE	502	1286672..1287664	enterochelin uptake periplasmic binding protein	P	Inorganic ion transport and metabolism genes
	cj1363	amaA	508	1295171..1296214	acid membrane antigen A	R	General function prediction only
	cj1364c	fumC	509	1296244..1297635	fumarate hydratase	C	Energy production and conversion genes
	cj1369	-	510	1306186..1307505	putative permease	R	General function prediction only
	cj1372	-	510	1308715..1309284	putative periplasmic protein	Q	Secondary metabolites biosynthesis, transport and catabolism genes
	cj1373	-	510	1309284..1311755	putative integral membrane protein	R	General function prediction only
	cj1374c	-	511	1311786..1312388	putative deoxyribonucleotide triphosphate pyrophosphatase	F	Nucleotide transport and metabolism genes
	cj1375	-	512	1312555..1313850	putative multidrug efflux transporter	G	Carbohydrate transport and metabolism genes
	cj1377c	-	513	1314649..1316310	putative ferredoxin	C	Energy production and conversion genes
	cj1382c	fldA	515	1320852..1321343	flavodoxin FldA	C	Energy production and conversion genes
	cj1385	katA	518	1322526..1323950	catalase	P	Inorganic ion transport and metabolism genes
	cj1386	-	518	1324007..1324477	ankyrin-repeat containing protein	R	General function prediction only
	cj1388	-	520	1325302..1325664	putative endoribonuclease L-PSP	J	Translation
	cj1394	-	521	1328292..1329659	adenylosuccinate lyase	F	Nucleotide transport and metabolism genes
	cj1398	feoB	522	1331311..1333152	ferrous iron transport protein	P	Inorganic ion transport and metabolism genes
	cj1399c	hydA2	523	1333149..1334642	putative Ni/Fe-hydrogenase small subunit	C	Energy production and conversion genes
	cj1400c	fabI	523	1334646..1335470	enoyl-(acyl carrier protein) reductase	I	Lipid transport and metabolism genes
	cj1402c	pgk	523	1336142..1337344	phosphoglycerate kinase	G	Carbohydrate transport and metabolism genes
	cj1403c	gapA	523	1337347..1338345	glyceraldehyde 3-phosphate dehydrogenase	G	Carbohydrate transport and metabolism genes
	cj1407c	-	526	1339759..1341147	putative phospho-sugar mutase	G	Carbohydrate transport and metabolism genes
	cj1408	fliL	527	1341250..1341786	flagellar basal body-associated protein FliL	N	Cell motility genes
	cj1409	acpS	527	1341786..1342133	4'-phosphopantetheinyl transferase	I	Lipid transport and metabolism genes
	cj1410c	-	528	1342134..1342553	hypothetical protein Cj1410c	X	Not assigned to COGs
	cj1411c	-	528	1342550..1343911	putative cytochrome P450	Q	Secondary metabolites biosynthesis, transport and catabolism genes
	cj1412c	-	528	1343908..1345029	putative integral membrane protein	X	Not assigned to COGs
	cj1413c	kpsS	529	1345102..1346286	capsule polysaccharide modification protein	M	Cell wall/membrane biogenesis genes
	cj1415c	cysC	529	1348349..1348861	adenylylsulfate kinase	P	Inorganic ion transport and metabolism genes
	cj1416c	-	529	1348851..1349612	putative sugar nucleotidyltransferase	M	Cell wall/membrane biogenesis genes
	cj1417c	-	529	1349614..1350216	putative amidotransferase	R	General function prediction only
	cj1419c	-	529	1352561..1353322	putative methyltransferase	H	Coenzyme transport and metabolism genes
	cj1420c	-	529	1353375..1354148	putative methyltransferase	H	Coenzyme transport and metabolism genes
